# Supplementary material for: 9-Bromo-9-borafluorene
Source: Acta Crystallogr Sect E Struct Rep Online. 2010 Jan 23;66(Pt 2):o444. doi: 10.1107/S1600536810001625 (PMC2979814; doi:10.1107/S1600536810001625)
Supplement: Supplementary file 1 [file e-66-0o444-sup1.cif]

##############################################################################
###                                                                        ###
###        Electronic paper (Acta Crystallographica Section E)             ###
###                                                                        ###
##############################################################################
#                                                                            #
# This CIF contains the data in a paper accepted for publication in Acta     #
# Crystallographica Section E. It conforms to the requirements of Notes      #
# for Authors for Section E, and has been peer reviewed under the auspices   #
# of the IUCr Commission on Journals.                                        #
#                                                                            #
# Full details of the Crystallographic Information File format               #
# are given in the paper "The Crystallographic Information File (CIF):       #
# a New Standard Archive File for Crystallography" by S. R. Hall, F. H.      #
# Allen and I. D. Brown [Acta Cryst. (1991), A47, 655-685].                  #
#                                                                            #
# The current version of the core CIF dictionary is obtainable from          #
# ftp://ftp.iucr.org/pub/cif_core.dic. The current version number is 2.4.    #
#                                                                            #
# Software is freely available for graphical display of the structure(s) in  #
# this CIF.  For information consult the CIF home page http://www.iucr.org/  #
# cif/home.html                                                              #
#                                                                            #
# This file may be used for bona fide research purposes within the           #
# scientific community so long as proper attribution is given to the journal # 
# article from which it was obtained.                                        #
#                                                                            #
##############################################################################
                                             
data_I
_audit_creation_method     SHELXL-97
_chemical_name_systematic
;
9-Bromo-9-borafluorene
;
_chemical_name_common     ?
_chemical_formula_moiety     'C12 H8 B Br'
_chemical_formula_sum     'C12 H8 B Br'
_chemical_formula_iupac     'C12 H8 B Br'
_chemical_formula_weight     242.90
_chemical_melting_point     ?
_symmetry_cell_setting     Orthorhombic
_symmetry_space_group_name_H-M     'F d d 2'
_symmetry_space_group_name_Hall     'F 2 -2d'
loop_
    _symmetry_equiv_pos_as_xyz
    'x, y, z'
    '-x, -y, z'
    'x+1/4, -y+1/4, z+1/4'
    '-x+1/4, y+1/4, z+1/4'
    'x, y+1/2, z+1/2'
    '-x, -y+1/2, z+1/2'
    'x+1/4, -y+3/4, z+3/4'
    '-x+1/4, y+3/4, z+3/4'
    'x+1/2, y, z+1/2'
    '-x+1/2, -y, z+1/2'
    'x+3/4, -y+1/4, z+3/4'
    '-x+3/4, y+1/4, z+3/4'
    'x+1/2, y+1/2, z'
    '-x+1/2, -y+1/2, z'
    'x+3/4, -y+3/4, z+1/4'
    '-x+3/4, y+3/4, z+1/4'
_cell_length_a     34.939(3)
_cell_length_b     85.482(4)
_cell_length_c     3.9672(2)
_cell_angle_alpha     90.00
_cell_angle_beta     90.00
_cell_angle_gamma     90.00
_cell_volume     11848.7(13)
_cell_formula_units_Z     48
_cell_measurement_reflns_used     9350
_cell_measurement_theta_min     2.4
_cell_measurement_theta_max     25.3
_cell_measurement_temperature     173(2)
_exptl_crystal_description     needle
_exptl_crystal_colour     yellow
_exptl_crystal_size_max     0.19
_exptl_crystal_size_mid     0.03
_exptl_crystal_size_min     0.03
_exptl_crystal_density_diffrn     1.634
_exptl_crystal_density_meas     ?
_exptl_crystal_density_method     'not measured'
_exptl_crystal_F_000     5760
_exptl_absorpt_coefficient_mu     4.112
_exptl_absorpt_correction_type     multi-scan
_exptl_absorpt_process_details     '(MULABS; Spek, 2009; Blessing, 1995)'
_exptl_absorpt_correction_T_min     0.5088
_exptl_absorpt_correction_T_max     0.8866
_exptl_special_details
;
;
_diffrn_ambient_temperature     173(2)
_diffrn_radiation_type     MoK\a
_diffrn_radiation_wavelength     0.71073
_diffrn_radiation_source     'fine-focus sealed tube'
_diffrn_radiation_monochromator     graphite
_diffrn_measurement_device_type     'Stoe IPDS II two-circle diffractometer'
_diffrn_measurement_method     \w
_diffrn_detector_area_resol_mean     ?
_diffrn_reflns_number     20875
_diffrn_reflns_av_R_equivalents     0.0802
_diffrn_reflns_av_sigmaI/netI     0.1159
_diffrn_reflns_theta_min     2.23
_diffrn_reflns_theta_max     25.07
_diffrn_reflns_theta_full     25.00
_diffrn_measured_fraction_theta_max     0.992
_diffrn_measured_fraction_theta_full     0.998
_diffrn_reflns_limit_h_min     -40
_diffrn_reflns_limit_h_max     40
_diffrn_reflns_limit_k_min     -100
_diffrn_reflns_limit_k_max     90
_diffrn_reflns_limit_l_min     -4
_diffrn_reflns_limit_l_max     4
_diffrn_standards_number     0
_diffrn_standards_interval_count     .
_diffrn_standards_interval_time     .
_diffrn_standards_decay_%     ?
_refine_special_details
;
Refinement of <i>F</i>^2^ against ALL reflections. The weighted <i>R</i>-factor
<i>wR</i> and goodness of fit <i>S</i> are based on <i>F</i>^2^, conventional
<i>R</i>-factors <i>R</i> are based on <i>F</i>, with <i>F</i> set to zero for
negative <i>F</i>^2^. The threshold expression of <i>F</i>^2^ >
\s(<i>F</i>^2^) is used only for calculating <i>R</i>-factors(gt) <i>etc</i>.
and is not relevant to the choice of reflections for refinement.
<i>R</i>-factors based on <i>F</i>^2^ are statistically about twice as large
as those based on <i>F</i>, and <i>R</i>- factors based on ALL data will be
even larger.
;
_reflns_number_total     5204
_reflns_number_gt     3565
_reflns_threshold_expression     I>2\s(I)
_refine_ls_structure_factor_coef     Fsqd
_refine_ls_matrix_type     full
_refine_ls_R_factor_all     0.0821
_refine_ls_R_factor_gt     0.0510
_refine_ls_wR_factor_gt     0.0908
_refine_ls_wR_factor_ref     0.1000
_refine_ls_goodness_of_fit_ref     0.863
_refine_ls_restrained_S_all     0.863
_refine_ls_number_reflns     5204
_refine_ls_number_parameters     380
_refine_ls_number_restraints     1
_refine_ls_hydrogen_treatment     constr
_refine_ls_weighting_scheme     calc
_refine_ls_weighting_details
                 'calc w=1/[\s^2^(Fo^2^)+(0.0328P)^2^] where P=(Fo^2^+2Fc^2^)/3'
_atom_sites_solution_hydrogens     geom
_atom_sites_solution_primary     direct
_atom_sites_solution_secondary     difmap
_refine_ls_shift/su_max     0.002
_refine_ls_shift/su_mean     0.000
_refine_diff_density_max     0.459
_refine_diff_density_min     -0.614
_refine_ls_extinction_method     none
_refine_ls_extinction_coef     ?
_refine_ls_abs_structure_details     'Flack (1983), 2183 Friedel pairs'
_refine_ls_abs_structure_Flack     0.320(19)
loop_
    _atom_type_symbol
    _atom_type_description
    _atom_type_scat_dispersion_real
    _atom_type_scat_dispersion_imag
    _atom_type_scat_source
    'C' 'C' 0.0033 0.0016
                         'International Tables Vol C Tables 4.2.6.8 and 6.1.1.4'
    'H' 'H' 0.0000 0.0000
                         'International Tables Vol C Tables 4.2.6.8 and 6.1.1.4'
    'B' 'B' 0.0013 0.0007
                         'International Tables Vol C Tables 4.2.6.8 and 6.1.1.4'
    'Br' 'Br' -0.2901 2.4595
                         'International Tables Vol C Tables 4.2.6.8 and 6.1.1.4'
_computing_data_collection     'X-AREA (Stoe & Cie, 2001)'
_computing_cell_refinement     'X-AREA (Stoe & Cie, 2001)'
_computing_data_reduction     'X-AREA (Stoe & Cie, 2001)'
_computing_structure_solution     'SHELXS97 (Sheldrick, 2008)'
_computing_structure_refinement     'SHELXL97 (Sheldrick, 2008)'
_computing_molecular_graphics     'XP (Sheldrick, 2008)'
_computing_publication_material
                            'SHELXL97 (Sheldrick, 2008) and PLATON (Spek, 2009)'
loop_
    _atom_site_type_symbol
    _atom_site_label
    _atom_site_fract_x
    _atom_site_fract_y
    _atom_site_fract_z
    _atom_site_U_iso_or_equiv
    _atom_site_adp_type
    _atom_site_calc_flag
    _atom_site_refinement_flags
    _atom_site_occupancy
    _atom_site_disorder_assembly
    _atom_site_disorder_group
    Br Br1 0.57091(3) 0.512885(9) 0.9579(2) 0.0389(2) Uani d . 1 . .
    B B1 0.5914(3) 0.49518(11) 0.727(2) 0.032(2) Uani d . 1 . .
    C C1 0.5689(2) 0.48119(9) 0.5713(18) 0.0265(18) Uani d . 1 . .
    C C2 0.5971(2) 0.47105(9) 0.434(2) 0.0265(17) Uani d . 1 . .
    C C3 0.5857(2) 0.45687(10) 0.277(2) 0.033(2) Uani d . 1 . .
    H H3 0.6042 0.4499 0.1877 0.039 Uiso calc R 1 . .
    C C4 0.5470(2) 0.45348(10) 0.258(2) 0.036(2) Uani d . 1 . .
    H H4 0.5389 0.4440 0.1535 0.043 Uiso calc R 1 . .
    C C5 0.5196(2) 0.46368(10) 0.390(2) 0.039(2) Uani d . 1 . .
    H H5 0.4933 0.4611 0.3714 0.047 Uiso calc R 1 . .
    C C6 0.5304(2) 0.47751(9) 0.546(2) 0.034(2) Uani d . 1 . .
    H H6 0.5115 0.4844 0.6357 0.041 Uiso calc R 1 . .
    C C11 0.6343(2) 0.49174(9) 0.656(2) 0.0298(18) Uani d . 1 . .
    C C12 0.6363(2) 0.47732(8) 0.486(2) 0.0286(18) Uani d . 1 . .
    C C13 0.6714(2) 0.47142(10) 0.378(2) 0.035(2) Uani d . 1 . .
    H H13 0.6727 0.4618 0.2579 0.042 Uiso calc R 1 . .
    C C14 0.7045(2) 0.47980(10) 0.449(2) 0.036(2) Uani d . 1 . .
    H H14 0.7286 0.4758 0.3772 0.044 Uiso calc R 1 . .
    C C15 0.7029(3) 0.49375(11) 0.621(2) 0.043(2) Uani d . 1 . .
    H H15 0.7260 0.4993 0.6677 0.052 Uiso calc R 1 . .
    C C16 0.6681(2) 0.49993(10) 0.729(2) 0.036(2) Uani d . 1 . .
    H H16 0.6672 0.5095 0.8495 0.044 Uiso calc R 1 . .
    Br Br1A 0.69438(3) 0.598421(10) 1.03380(19) 0.0392(2) Uani d . 1 . .
    B B1A 0.6694(3) 0.58003(12) 0.884(2) 0.031(2) Uani d . 1 . .
    C C1A 0.6268(2) 0.57608(9) 0.914(2) 0.0327(19) Uani d . 1 . .
    C C2A 0.6208(2) 0.56131(9) 0.758(2) 0.0249(17) Uani d . 1 . .
    C C3A 0.5844(2) 0.55494(9) 0.739(2) 0.033(2) Uani d . 1 . .
    H H3A 0.5804 0.5452 0.6286 0.040 Uiso calc R 1 . .
    C C4A 0.5537(2) 0.56287(10) 0.882(2) 0.038(2) Uani d . 1 . .
    H H4A 0.5287 0.5585 0.8700 0.046 Uiso calc R 1 . .
    C C5A 0.5592(2) 0.57729(10) 1.045(2) 0.038(2) Uani d . 1 . .
    H H5A 0.5382 0.5825 1.1473 0.046 Uiso calc R 1 . .
    C C6A 0.5955(2) 0.58378(10) 1.055(2) 0.034(2) Uani d . 1 . .
    H H6A 0.5991 0.5937 1.1591 0.040 Uiso calc R 1 . .
    C C11A 0.6880(2) 0.56560(8) 0.705(2) 0.0293(18) Uani d . 1 . .
    C C12A 0.6578(2) 0.55499(9) 0.631(2) 0.0257(19) Uani d . 1 . .
    C C13A 0.6650(2) 0.54106(9) 0.464(2) 0.0334(19) Uani d . 1 . .
    H H13A 0.6447 0.5341 0.4107 0.040 Uiso calc R 1 . .
    C C14A 0.7021(3) 0.53746(10) 0.375(2) 0.035(2) Uani d . 1 . .
    H H14A 0.7073 0.5277 0.2690 0.041 Uiso calc R 1 . .
    C C15A 0.7320(2) 0.54767(9) 0.438(3) 0.038(2) Uani d . 1 . .
    H H15A 0.7572 0.5451 0.3690 0.045 Uiso calc R 1 . .
    C C16A 0.7247(2) 0.56172(10) 0.603(2) 0.036(2) Uani d . 1 . .
    H H16A 0.7452 0.5687 0.6472 0.043 Uiso calc R 1 . .
    Br Br1B 0.57408(3) 0.680334(9) -0.0716(3) 0.0384(2) Uani d . 1 . .
    B B1B 0.5983(3) 0.66204(11) 0.112(2) 0.030(2) Uani d . 1 . .
    C C1B 0.6416(2) 0.65923(9) 0.1237(19) 0.027(2) Uani d . 1 . .
    C C2B 0.6472(2) 0.64463(9) 0.291(2) 0.0259(18) Uani d . 1 . .
    C C3B 0.6835(2) 0.63877(11) 0.351(2) 0.033(2) Uani d . 1 . .
    H H3B 0.6869 0.6292 0.4701 0.040 Uiso calc R 1 . .
    C C4B 0.7149(2) 0.64705(11) 0.235(2) 0.038(2) Uani d . 1 . .
    H H4B 0.7399 0.6430 0.2698 0.046 Uiso calc R 1 . .
    C C5B 0.7102(2) 0.66116(10) 0.068(2) 0.034(2) Uani d . 1 . .
    H H5B 0.7320 0.6667 -0.0107 0.041 Uiso calc R 1 . .
    C C6B 0.6739(2) 0.66719(9) 0.014(2) 0.035(2) Uani d . 1 . .
    H H6B 0.6711 0.6769 -0.0992 0.042 Uiso calc R 1 . .
    C C11B 0.5793(2) 0.64763(9) 0.276(2) 0.0284(18) Uani d . 1 . .
    C C12B 0.6090(2) 0.63775(9) 0.3814(19) 0.0258(19) Uani d . 1 . .
    C C13B 0.6010(2) 0.62372(9) 0.542(2) 0.0292(18) Uani d . 1 . .
    H H13B 0.6212 0.6171 0.6162 0.035 Uiso calc R 1 . .
    C C14B 0.5630(2) 0.61940(10) 0.593(2) 0.032(2) Uani d . 1 . .
    H H14B 0.5572 0.6097 0.6970 0.039 Uiso calc R 1 . .
    C C15B 0.5334(2) 0.62921(9) 0.493(2) 0.0304(19) Uani d . 1 . .
    H H15B 0.5076 0.6262 0.5320 0.036 Uiso calc R 1 . .
    C C16B 0.5409(2) 0.64345(10) 0.336(2) 0.033(2) Uani d . 1 . .
    H H16B 0.5206 0.6502 0.2718 0.040 Uiso calc R 1 . .
loop_
    _atom_site_aniso_label
    _atom_site_aniso_U_11
    _atom_site_aniso_U_22
    _atom_site_aniso_U_33
    _atom_site_aniso_U_12
    _atom_site_aniso_U_13
    _atom_site_aniso_U_23
    Br1 0.0557(5) 0.0268(4) 0.0342(5) 0.0070(4) 0.0007(5) -0.0021(5)
    B1 0.048(6) 0.031(5) 0.017(5) -0.004(4) -0.004(4) 0.007(4)
    C1 0.030(4) 0.022(4) 0.028(4) 0.000(3) -0.001(4) 0.002(3)
    C2 0.034(4) 0.021(4) 0.025(4) -0.003(3) -0.002(4) 0.002(4)
    C3 0.039(5) 0.029(4) 0.031(5) 0.007(4) -0.004(4) 0.004(4)
    C4 0.043(5) 0.026(4) 0.039(6) -0.001(4) -0.008(5) 0.001(4)
    C5 0.029(4) 0.038(5) 0.049(6) -0.003(4) -0.006(4) 0.010(5)
    C6 0.041(5) 0.028(4) 0.033(5) 0.002(4) 0.006(4) 0.007(4)
    C11 0.042(5) 0.027(4) 0.020(4) 0.004(3) 0.000(4) 0.010(4)
    C12 0.042(5) 0.020(4) 0.023(5) 0.004(3) -0.002(4) 0.006(4)
    C13 0.041(5) 0.024(4) 0.039(6) 0.003(4) 0.005(4) 0.016(4)
    C14 0.029(5) 0.046(5) 0.034(5) 0.003(4) 0.004(4) 0.009(5)
    C15 0.045(6) 0.045(6) 0.039(6) -0.012(4) -0.012(4) 0.017(5)
    C16 0.038(5) 0.035(4) 0.037(5) -0.004(3) -0.005(5) -0.001(5)
    Br1A 0.0505(5) 0.0286(4) 0.0386(5) -0.0069(4) -0.0025(4) -0.0062(4)
    B1A 0.043(6) 0.039(5) 0.012(5) 0.004(4) -0.004(4) 0.004(4)
    C1A 0.040(5) 0.023(4) 0.036(5) 0.001(3) -0.003(4) 0.010(4)
    C2A 0.026(4) 0.032(4) 0.017(4) -0.002(3) -0.003(3) 0.007(4)
    C3A 0.039(5) 0.025(4) 0.034(5) 0.003(3) -0.015(4) 0.006(4)
    C4A 0.031(4) 0.041(5) 0.042(6) -0.002(4) 0.007(4) 0.008(4)
    C5A 0.040(5) 0.043(5) 0.032(5) 0.012(4) 0.007(4) 0.009(4)
    C6A 0.039(5) 0.032(4) 0.029(5) 0.010(4) -0.003(4) 0.004(4)
    C11A 0.032(4) 0.022(4) 0.034(4) 0.001(3) -0.003(4) -0.002(4)
    C12A 0.029(4) 0.020(4) 0.028(5) 0.003(3) -0.005(4) 0.003(3)
    C13A 0.044(5) 0.023(4) 0.033(5) 0.001(4) -0.002(4) -0.002(4)
    C14A 0.050(5) 0.027(4) 0.027(5) 0.002(4) 0.003(4) -0.003(4)
    C15A 0.044(5) 0.028(4) 0.040(5) 0.015(4) 0.002(5) -0.001(5)
    C16A 0.035(5) 0.031(5) 0.043(6) -0.008(4) -0.001(4) 0.002(4)
    Br1B 0.0501(5) 0.0283(4) 0.0369(5) 0.0083(4) 0.0004(4) 0.0072(5)
    B1B 0.031(5) 0.034(5) 0.026(6) 0.002(4) -0.003(4) 0.000(4)
    C1B 0.031(4) 0.029(4) 0.023(5) -0.004(3) -0.004(3) 0.003(3)
    C2B 0.036(4) 0.023(4) 0.018(4) 0.005(3) -0.002(4) 0.000(4)
    C3B 0.033(5) 0.033(5) 0.033(5) 0.004(4) 0.000(4) -0.001(4)
    C4B 0.024(4) 0.059(6) 0.032(5) 0.003(4) -0.003(4) -0.013(5)
    C5B 0.032(5) 0.040(5) 0.030(5) -0.007(4) 0.000(4) -0.008(4)
    C6B 0.043(5) 0.027(4) 0.035(5) -0.004(4) 0.005(5) -0.011(4)
    C11B 0.029(4) 0.034(4) 0.022(4) 0.001(3) -0.003(4) 0.000(4)
    C12B 0.031(4) 0.023(4) 0.024(5) 0.001(3) 0.000(4) -0.005(4)
    C13B 0.035(5) 0.020(4) 0.033(5) 0.006(3) -0.005(4) 0.000(4)
    C14B 0.046(5) 0.023(4) 0.028(5) -0.002(4) 0.004(4) 0.001(3)
    C15B 0.030(4) 0.027(4) 0.034(5) -0.012(4) 0.002(4) -0.005(4)
    C16B 0.040(5) 0.030(4) 0.029(5) 0.004(4) -0.002(4) -0.002(4)
_geom_special_details
;
All e.s.d.'s (except the e.s.d. in the dihedral angle between two l.s. planes)
are estimated using the full covariance matrix. The cell e.s.d.'s are taken
into account individually in the estimation of e.s.d.'s in distances, angles
and torsion angles; correlations between e.s.d.'s in cell parameters are only
used when they are defined by crystal symmetry. An approximate (isotropic)
treatment of cell e.s.d.'s is used for estimating e.s.d.'s involving l.s.
planes.
;
loop_
    _geom_bond_atom_site_label_1
    _geom_bond_atom_site_label_2
    _geom_bond_site_symmetry_2
    _geom_bond_distance
    _geom_bond_publ_flag
    Br1 B1 . 1.909(10) ?
    B1 C11 . 1.554(12) ?
    B1 C1 . 1.557(12) ?
    C1 C6 . 1.386(10) ?
    C1 C2 . 1.422(11) ?
    C2 C3 . 1.420(11) ?
    C2 C12 . 1.482(10) ?
    C3 C4 . 1.387(11) ?
    C3 H3 . 0.9500 ?
    C4 C5 . 1.394(12) ?
    C4 H4 . 0.9500 ?
    C5 C6 . 1.387(12) ?
    C5 H5 . 0.9500 ?
    C6 H6 . 0.9500 ?
    C11 C16 . 1.402(11) ?
    C11 C12 . 1.408(11) ?
    C12 C13 . 1.396(11) ?
    C13 C14 . 1.388(12) ?
    C13 H13 . 0.9500 ?
    C14 C15 . 1.376(13) ?
    C14 H14 . 0.9500 ?
    C15 C16 . 1.395(13) ?
    C15 H15 . 0.9500 ?
    C16 H16 . 0.9500 ?
    Br1A B1A . 1.892(10) ?
    B1A C1A . 1.533(13) ?
    B1A C11A . 1.565(12) ?
    C1A C6A . 1.392(11) ?
    C1A C2A . 1.421(11) ?
    C2A C3A . 1.387(10) ?
    C2A C12A . 1.488(11) ?
    C3A C4A . 1.390(12) ?
    C3A H3A . 0.9500 ?
    C4A C5A . 1.404(13) ?
    C4A H4A . 0.9500 ?
    C5A C6A . 1.386(12) ?
    C5A H5A . 0.9500 ?
    C6A H6A . 0.9500 ?
    C11A C16A . 1.384(11) ?
    C11A C12A . 1.421(10) ?
    C12A C13A . 1.387(11) ?
    C13A C14A . 1.377(12) ?
    C13A H13A . 0.9500 ?
    C14A C15A . 1.382(12) ?
    C14A H14A . 0.9500 ?
    C15A C16A . 1.392(12) ?
    C15A H15A . 0.9500 ?
    C16A H16A . 0.9500 ?
    Br1B B1B . 1.920(10) ?
    B1B C1B . 1.534(12) ?
    B1B C11B . 1.543(12) ?
    C1B C6B . 1.387(11) ?
    C1B C2B . 1.428(11) ?
    C2B C3B . 1.384(11) ?
    C2B C12B . 1.504(11) ?
    C3B C4B . 1.383(12) ?
    C3B H3B . 0.9500 ?
    C4B C5B . 1.386(12) ?
    C4B H4B . 0.9500 ?
    C5B C6B . 1.385(12) ?
    C5B H5B . 0.9500 ?
    C6B H6B . 0.9500 ?
    C11B C12B . 1.402(10) ?
    C11B C16B . 1.408(11) ?
    C12B C13B . 1.386(11) ?
    C13B C14B . 1.396(11) ?
    C13B H13B . 0.9500 ?
    C14B C15B . 1.389(11) ?
    C14B H14B . 0.9500 ?
    C15B C16B . 1.391(11) ?
    C15B H15B . 0.9500 ?
    C16B H16B . 0.9500 ?
loop_
    _geom_angle_atom_site_label_1
    _geom_angle_atom_site_label_2
    _geom_angle_atom_site_label_3
    _geom_angle_site_symmetry_1
    _geom_angle_site_symmetry_3
    _geom_angle
    _geom_angle_publ_flag
    C11 B1 C1 . . 105.7(7) ?
    C11 B1 Br1 . . 126.7(6) ?
    C1 B1 Br1 . . 127.6(6) ?
    C6 C1 C2 . . 120.5(7) ?
    C6 C1 B1 . . 133.8(7) ?
    C2 C1 B1 . . 105.7(7) ?
    C3 C2 C1 . . 119.5(7) ?
    C3 C2 C12 . . 129.0(7) ?
    C1 C2 C12 . . 111.5(7) ?
    C4 C3 C2 . . 118.5(7) ?
    C4 C3 H3 . . 120.7 ?
    C2 C3 H3 . . 120.7 ?
    C3 C4 C5 . . 121.1(8) ?
    C3 C4 H4 . . 119.4 ?
    C5 C4 H4 . . 119.4 ?
    C6 C5 C4 . . 121.1(8) ?
    C6 C5 H5 . . 119.5 ?
    C4 C5 H5 . . 119.5 ?
    C1 C6 C5 . . 119.2(8) ?
    C1 C6 H6 . . 120.4 ?
    C5 C6 H6 . . 120.4 ?
    C16 C11 C12 . . 119.7(7) ?
    C16 C11 B1 . . 132.9(8) ?
    C12 C11 B1 . . 107.4(7) ?
    C13 C12 C11 . . 120.4(7) ?
    C13 C12 C2 . . 129.7(7) ?
    C11 C12 C2 . . 109.8(7) ?
    C14 C13 C12 . . 119.0(8) ?
    C14 C13 H13 . . 120.5 ?
    C12 C13 H13 . . 120.5 ?
    C15 C14 C13 . . 121.0(8) ?
    C15 C14 H14 . . 119.5 ?
    C13 C14 H14 . . 119.5 ?
    C14 C15 C16 . . 121.0(8) ?
    C14 C15 H15 . . 119.5 ?
    C16 C15 H15 . . 119.5 ?
    C15 C16 C11 . . 118.9(8) ?
    C15 C16 H16 . . 120.5 ?
    C11 C16 H16 . . 120.5 ?
    C1A B1A C11A . . 105.3(7) ?
    C1A B1A Br1A . . 127.3(6) ?
    C11A B1A Br1A . . 127.4(6) ?
    C6A C1A C2A . . 118.6(7) ?
    C6A C1A B1A . . 133.7(8) ?
    C2A C1A B1A . . 107.7(7) ?
    C3A C2A C1A . . 120.5(7) ?
    C3A C2A C12A . . 129.4(7) ?
    C1A C2A C12A . . 110.1(6) ?
    C2A C3A C4A . . 119.6(8) ?
    C2A C3A H3A . . 120.2 ?
    C4A C3A H3A . . 120.2 ?
    C3A C4A C5A . . 120.8(8) ?
    C3A C4A H4A . . 119.6 ?
    C5A C4A H4A . . 119.6 ?
    C6A C5A C4A . . 119.2(8) ?
    C6A C5A H5A . . 120.4 ?
    C4A C5A H5A . . 120.4 ?
    C5A C6A C1A . . 121.3(8) ?
    C5A C6A H6A . . 119.4 ?
    C1A C6A H6A . . 119.4 ?
    C16A C11A C12A . . 118.4(7) ?
    C16A C11A B1A . . 134.8(7) ?
    C12A C11A B1A . . 106.8(7) ?
    C13A C12A C11A . . 120.7(7) ?
    C13A C12A C2A . . 129.2(7) ?
    C11A C12A C2A . . 110.1(7) ?
    C14A C13A C12A . . 119.0(8) ?
    C14A C13A H13A . . 120.5 ?
    C12A C13A H13A . . 120.5 ?
    C13A C14A C15A . . 121.6(8) ?
    C13A C14A H14A . . 119.2 ?
    C15A C14A H14A . . 119.2 ?
    C14A C15A C16A . . 119.4(8) ?
    C14A C15A H15A . . 120.3 ?
    C16A C15A H15A . . 120.3 ?
    C11A C16A C15A . . 120.8(8) ?
    C11A C16A H16A . . 119.6 ?
    C15A C16A H16A . . 119.6 ?
    C1B B1B C11B . . 106.6(7) ?
    C1B B1B Br1B . . 125.0(6) ?
    C11B B1B Br1B . . 128.3(6) ?
    C6B C1B C2B . . 117.5(8) ?
    C6B C1B B1B . . 135.7(8) ?
    C2B C1B B1B . . 106.7(7) ?
    C3B C2B C1B . . 121.5(8) ?
    C3B C2B C12B . . 129.2(7) ?
    C1B C2B C12B . . 109.2(7) ?
    C4B C3B C2B . . 118.9(8) ?
    C4B C3B H3B . . 120.6 ?
    C2B C3B H3B . . 120.6 ?
    C3B C4B C5B . . 120.7(8) ?
    C3B C4B H4B . . 119.6 ?
    C5B C4B H4B . . 119.6 ?
    C4B C5B C6B . . 120.4(8) ?
    C4B C5B H5B . . 119.8 ?
    C6B C5B H5B . . 119.8 ?
    C5B C6B C1B . . 120.9(8) ?
    C5B C6B H6B . . 119.5 ?
    C1B C6B H6B . . 119.5 ?
    C12B C11B C16B . . 120.0(7) ?
    C12B C11B B1B . . 106.8(6) ?
    C16B C11B B1B . . 133.2(7) ?
    C13B C12B C11B . . 120.7(7) ?
    C13B C12B C2B . . 128.7(7) ?
    C11B C12B C2B . . 110.6(7) ?
    C12B C13B C14B . . 119.1(7) ?
    C12B C13B H13B . . 120.4 ?
    C14B C13B H13B . . 120.4 ?
    C15B C14B C13B . . 120.5(7) ?
    C15B C14B H14B . . 119.8 ?
    C13B C14B H14B . . 119.8 ?
    C14B C15B C16B . . 121.1(7) ?
    C14B C15B H15B . . 119.5 ?
    C16B C15B H15B . . 119.5 ?
    C15B C16B C11B . . 118.6(7) ?
    C15B C16B H16B . . 120.7 ?
    C11B C16B H16B . . 120.7 ?
loop_
    _geom_torsion_atom_site_label_1
    _geom_torsion_atom_site_label_2
    _geom_torsion_atom_site_label_3
    _geom_torsion_atom_site_label_4
    _geom_torsion_site_symmetry_1
    _geom_torsion_site_symmetry_2
    _geom_torsion_site_symmetry_3
    _geom_torsion_site_symmetry_4
    _geom_torsion
    _geom_torsion_publ_flag
    C11 B1 C1 C6 . . . . -178.9(8) ?
    Br1 B1 C1 C6 . . . . 1.4(14) ?
    C11 B1 C1 C2 . . . . 0.7(8) ?
    Br1 B1 C1 C2 . . . . -179.0(6) ?
    C6 C1 C2 C3 . . . . -1.4(12) ?
    B1 C1 C2 C3 . . . . 178.9(8) ?
    C6 C1 C2 C12 . . . . 179.4(7) ?
    B1 C1 C2 C12 . . . . -0.3(9) ?
    C1 C2 C3 C4 . . . . 1.1(12) ?
    C12 C2 C3 C4 . . . . -179.9(8) ?
    C2 C3 C4 C5 . . . . -0.1(13) ?
    C3 C4 C5 C6 . . . . -0.5(14) ?
    C2 C1 C6 C5 . . . . 0.8(12) ?
    B1 C1 C6 C5 . . . . -179.6(8) ?
    C4 C5 C6 C1 . . . . 0.2(13) ?
    C1 B1 C11 C16 . . . . 179.1(9) ?
    Br1 B1 C11 C16 . . . . -1.2(14) ?
    C1 B1 C11 C12 . . . . -0.9(9) ?
    Br1 B1 C11 C12 . . . . 178.8(7) ?
    C16 C11 C12 C13 . . . . -2.3(13) ?
    B1 C11 C12 C13 . . . . 177.6(7) ?
    C16 C11 C12 C2 . . . . -179.2(7) ?
    B1 C11 C12 C2 . . . . 0.8(9) ?
    C3 C2 C12 C13 . . . . 4.1(14) ?
    C1 C2 C12 C13 . . . . -176.8(8) ?
    C3 C2 C12 C11 . . . . -179.4(9) ?
    C1 C2 C12 C11 . . . . -0.3(10) ?
    C11 C12 C13 C14 . . . . 1.6(12) ?
    C2 C12 C13 C14 . . . . 177.8(8) ?
    C12 C13 C14 C15 . . . . -0.3(13) ?
    C13 C14 C15 C16 . . . . -0.2(14) ?
    C14 C15 C16 C11 . . . . -0.5(13) ?
    C12 C11 C16 C15 . . . . 1.8(13) ?
    B1 C11 C16 C15 . . . . -178.2(8) ?
    C11A B1A C1A C6A . . . . 178.2(9) ?
    Br1A B1A C1A C6A . . . . -1.7(14) ?
    C11A B1A C1A C2A . . . . -2.0(9) ?
    Br1A B1A C1A C2A . . . . 178.1(6) ?
    C6A C1A C2A C3A . . . . 1.7(12) ?
    B1A C1A C2A C3A . . . . -178.2(7) ?
    C6A C1A C2A C12A . . . . -178.9(7) ?
    B1A C1A C2A C12A . . . . 1.2(9) ?
    C1A C2A C3A C4A . . . . -1.9(12) ?
    C12A C2A C3A C4A . . . . 178.9(8) ?
    C2A C3A C4A C5A . . . . 0.3(13) ?
    C3A C4A C5A C6A . . . . 1.6(13) ?
    C4A C5A C6A C1A . . . . -1.8(13) ?
    C2A C1A C6A C5A . . . . 0.2(12) ?
    B1A C1A C6A C5A . . . . 180.0(9) ?
    C1A B1A C11A C16A . . . . 179.9(9) ?
    Br1A B1A C11A C16A . . . . -0.2(15) ?
    C1A B1A C11A C12A . . . . 2.1(9) ?
    Br1A B1A C11A C12A . . . . -178.0(6) ?
    C16A C11A C12A C13A . . . . 0.4(12) ?
    B1A C11A C12A C13A . . . . 178.6(8) ?
    C16A C11A C12A C2A . . . . -179.7(8) ?
    B1A C11A C12A C2A . . . . -1.4(9) ?
    C3A C2A C12A C13A . . . . -0.6(14) ?
    C1A C2A C12A C13A . . . . -179.9(8) ?
    C3A C2A C12A C11A . . . . 179.5(8) ?
    C1A C2A C12A C11A . . . . 0.2(9) ?
    C11A C12A C13A C14A . . . . 1.4(13) ?
    C2A C12A C13A C14A . . . . -178.6(8) ?
    C12A C13A C14A C15A . . . . -2.5(13) ?
    C13A C14A C15A C16A . . . . 2.0(13) ?
    C12A C11A C16A C15A . . . . -1.0(13) ?
    B1A C11A C16A C15A . . . . -178.6(9) ?
    C14A C15A C16A C11A . . . . -0.1(14) ?
    C11B B1B C1B C6B . . . . 177.9(9) ?
    Br1B B1B C1B C6B . . . . -2.7(14) ?
    C11B B1B C1B C2B . . . . -1.7(9) ?
    Br1B B1B C1B C2B . . . . 177.6(6) ?
    C6B C1B C2B C3B . . . . 1.8(11) ?
    B1B C1B C2B C3B . . . . -178.5(8) ?
    C6B C1B C2B C12B . . . . -178.6(7) ?
    B1B C1B C2B C12B . . . . 1.1(8) ?
    C1B C2B C3B C4B . . . . -2.3(12) ?
    C12B C2B C3B C4B . . . . 178.1(8) ?
    C2B C3B C4B C5B . . . . 1.5(12) ?
    C3B C4B C5B C6B . . . . -0.1(13) ?
    C4B C5B C6B C1B . . . . -0.5(12) ?
    C2B C1B C6B C5B . . . . -0.3(11) ?
    B1B C1B C6B C5B . . . . -180.0(9) ?
    C1B B1B C11B C12B . . . . 1.7(9) ?
    Br1B B1B C11B C12B . . . . -177.6(6) ?
    C1B B1B C11B C16B . . . . -179.9(9) ?
    Br1B B1B C11B C16B . . . . 0.8(14) ?
    C16B C11B C12B C13B . . . . 0.9(12) ?
    B1B C11B C12B C13B . . . . 179.6(7) ?
    C16B C11B C12B C2B . . . . -179.7(7) ?
    B1B C11B C12B C2B . . . . -1.0(9) ?
    C3B C2B C12B C13B . . . . -1.2(14) ?
    C1B C2B C12B C13B . . . . 179.2(8) ?
    C3B C2B C12B C11B . . . . 179.6(8) ?
    C1B C2B C12B C11B . . . . -0.1(9) ?
    C11B C12B C13B C14B . . . . 0.9(12) ?
    C2B C12B C13B C14B . . . . -178.3(8) ?
    C12B C13B C14B C15B . . . . -1.8(12) ?
    C13B C14B C15B C16B . . . . 0.8(12) ?
    C14B C15B C16B C11B . . . . 1.1(12) ?
    C12B C11B C16B C15B . . . . -1.9(12) ?
    B1B C11B C16B C15B . . . . 179.8(9) ?
data_global
_journal_date_recd_electronic     2009-12-17
_journal_date_accepted     2010-01-13
_journal_name_full     'Acta Crystallographica, Section E'
_journal_year     2010
_journal_volume     66
_journal_issue      2
_journal_page_first     o444
_journal_page_last     o444
_journal_paper_category     QO
_journal_coeditor_code     FK2010
_publ_contact_author
;
      Dr. Michael Bolte
      Institut f\"ur Anorganische Chemie
      Johann Wolfgang Goethe-Universit\"at
      Max-von-Laue-Str. 7
      60438 Frankfurt/Main
      Germany
;
_publ_contact_author_email     bolte@chemie.uni-frankfurt.de
_publ_contact_author_fax     '49 69 798 29239'
_publ_contact_author_phone     '49 69 798 29136'
_publ_section_title
;
9-Bromo-9-borafluorene
;
loop_
    _publ_author_name
    _publ_author_address
    'H\"ubner, Alexander'
;
Institut f\"ur Anorganische Chemie der Goethe-Universit\"at Frankfurt,
Max-von-Laue-Strasse 7, D-60438 Frankfurt am Main, Germany
;
    'Lerner, Hans-Wolfram'
;
Institut f\"ur Anorganische Chemie der Goethe-Universit\"at Frankfurt,
Max-von-Laue-Strasse 7, D-60438 Frankfurt am Main, Germany
;
    'Wagner, Matthias'
;
Institut f\"ur Anorganische Chemie der Goethe-Universit\"at Frankfurt,
Max-von-Laue-Strasse 7, D-60438 Frankfurt am Main, Germany
;
    'Bolte, Michael'
;
Institut f\"ur Anorganische Chemie der Goethe-Universit\"at Frankfurt,
Max-von-Laue-Strasse 7, D-60438 Frankfurt am Main, Germany
;
