# Supplementary material for: 9-Bromo-9-borafluorene
Source: Acta Crystallogr Sect E Struct Rep Online. 2010 Jan 23;66(Pt 2):o444. doi: 10.1107/S1600536810001625 (PMC2979814; doi:10.1107/S1600536810001625)
Supplement: Supplementary file 2 [file e-66-0o444-Isup2.hkl]

# 
# h,k,l, Fc-squared, Fo-squared, sigma(Fo-squared) and status flag 
# 
data_I
_shelx_title ' wa969 in Fdd2' 
_shelx_refln_list_code          4 
_shelx_F_calc_maximum     1803.98 
_exptl_crystal_F_000      5760.00 
_reflns_d_resolution_high  0.8385 
 
loop_ 
 _symmetry_equiv_pos_as_xyz 
 'x, y, z' 
 '-x, -y, z' 
 'x+1/4, -y+1/4, z+1/4' 
 '-x+1/4, y+1/4, z+1/4' 
 'x, y+1/2, z+1/2' 
 '-x, -y+1/2, z+1/2' 
 'x+1/4, -y+3/4, z+3/4' 
 '-x+1/4, y+3/4, z+3/4' 
 'x+1/2, y, z+1/2' 
 '-x+1/2, -y, z+1/2' 
 'x+3/4, -y+1/4, z+3/4' 
 '-x+3/4, y+1/4, z+3/4' 
 'x+1/2, y+1/2, z' 
 '-x+1/2, -y+1/2, z' 
 'x+3/4, -y+3/4, z+1/4' 
 '-x+3/4, y+3/4, z+1/4' 
 
_cell_length_a    34.9390 
_cell_length_b    85.4820 
_cell_length_c     3.9672 
_cell_angle_alpha  90.000 
_cell_angle_beta   90.000 
_cell_angle_gamma  90.000 
 
_shelx_F_squared_multiplier     1.000 
 
loop_ 
 _refln_index_h 
 _refln_index_k 
 _refln_index_l 
 _refln_F_squared_calc 
 _refln_F_squared_meas 
 _refln_F_squared_sigma 
 _refln_observed_status 
   0   0  -4    29821.16    28597.74   7273.25 o 
   4   0  -4     9252.11     7264.35   5023.81 o 
   8   0  -4    16605.23    15044.73   5382.65 o 
  12   0  -4    36366.54    35701.21   4856.48 o 
  16   0  -4     4820.15    11170.26   5617.75 o 
  20   0  -4    43851.51    45006.75   6118.01 o 
   2   2  -4     6297.98    10843.96   2861.78 o 
   4   2  -4    37897.55    32779.31   4415.13 o 
   6   2  -4    12662.75     9413.04   4224.54 o 
   8   2  -4     1109.13     3625.15   3975.89 o 
  10   2  -4     1171.10     4225.74   4259.84 o 
  12   2  -4    26202.22    26410.42   3705.75 o 
  14   2  -4     3194.25     4851.34   3404.10 o 
  16   2  -4     4389.91     5274.69   3958.34 o 
  18   2  -4     4692.68     3885.43   4135.18 o 
  20   2  -4     3711.71     2874.70   3182.65 o 
   0   4  -4    83743.57    74893.39   5548.80 o 
   2   4  -4    10917.04    11007.40   3518.91 o 
   4   4  -4    10320.65     7816.78   4089.06 o 
   6   4  -4     2829.75     9439.08   8422.44 o 
   8   4  -4    25412.32    23231.27   5359.86 o 
  10   4  -4    10006.62     5491.34   5423.17 o 
  12   4  -4     9627.35     9794.31   3701.81 o 
  14   4  -4     3511.42     2358.21   3442.55 o 
  16   4  -4     5554.90     5334.46   3134.44 o 
  18   4  -4     5118.58     4665.43   3705.14 o 
  20   4  -4     5975.60     8207.55   3950.06 o 
   2   6  -4    10334.88    12822.06   3969.39 o 
   4   6  -4    12012.05    13749.25   4133.03 o 
   6   6  -4    37641.71    30430.35   9608.70 o 
   8   6  -4     2715.42      543.90   4821.25 o 
  10   6  -4    15449.18    12391.76   4585.82 o 
  12   6  -4     3887.31     5183.93   3300.20 o 
  14   6  -4    28805.90    25643.78   3078.53 o 
  16   6  -4    11470.04     9723.69   3330.00 o 
  18   6  -4    17098.96    17408.88   3871.60 o 
  20   6  -4     2917.34     7330.66   3272.84 o 
   0   8  -4    18791.73    17035.63   4848.83 o 
   2   8  -4    18400.87    11607.87   3630.62 o 
   4   8  -4       62.57     -309.84   4068.85 o 
   6   8  -4    23152.32    21839.23   3386.94 o 
   8   8  -4     8723.18     6679.55   3688.08 o 
  10   8  -4    26280.28    25869.14   4369.86 o 
  12   8  -4     5695.41     2042.87   3232.35 o 
  14   8  -4    14979.85    16934.34   3944.89 o 
  16   8  -4     1237.68     2080.03   3166.57 o 
  18   8  -4    17829.67    16250.87   3808.16 o 
  20   8  -4     1219.68     3495.87   3954.27 o 
   2  10  -4    26528.09    17084.89   3886.19 o 
   4  10  -4     4530.35     6907.03   3236.76 o 
   6  10  -4    22549.40    19977.34   3194.27 o 
   8  10  -4      612.15     2615.69   4287.86 o 
  10  10  -4    16465.52    12692.30   4081.02 o 
  12  10  -4     5077.45     4586.64   3153.77 o 
  14  10  -4    19206.51    16595.20   3285.37 o 
  16  10  -4     2427.79     3505.95   3804.03 o 
  18  10  -4     2128.55     2689.31   3608.97 o 
  20  10  -4     2675.13     2595.59   3624.06 o 
   0  12  -4     8498.34    12001.98   4854.77 o 
   2  12  -4    19320.36    20401.53   4178.16 o 
   4  12  -4     5474.54     3065.02   3269.96 o 
   6  12  -4    10804.75     8063.14   3635.50 o 
   8  12  -4    10696.22    11372.76   3636.90 o 
  10  12  -4    32557.42    31384.28   4526.13 o 
  12  12  -4     7524.28     5956.01   4126.39 o 
  14  12  -4    13030.16    15518.53   3130.54 o 
  16  12  -4     6613.34     6642.01   2864.54 o 
  18  12  -4    20232.62    18519.07   3478.36 o 
  20  12  -4    13905.30    13064.32   3595.63 o 
   2  14  -4    19741.26    21287.09   4308.72 o 
   4  14  -4    36776.09    31975.78   3837.42 o 
   6  14  -4    24900.41    27954.22   3851.20 o 
   8  14  -4     2765.12     5110.15   3630.40 o 
  10  14  -4     5479.45     9533.09   5163.99 o 
  12  14  -4    18438.18    14885.54   3748.56 o 
  14  14  -4    15145.14    15308.33   3552.90 o 
  16  14  -4     1460.92     5371.44   3814.56 o 
  18  14  -4      365.31     2832.26   3319.44 o 
  20  14  -4    10640.71    10649.93   3393.90 o 
   0  16  -4    65177.93    47324.33   7793.72 o 
   2  16  -4     1817.98     8966.77   5115.34 o 
   4  16  -4     2245.75     3373.84   3581.28 o 
   6  16  -4     5015.58     3451.86   3937.14 o 
   8  16  -4    47020.68    42647.69   3583.09 o 
  10  16  -4     4454.59     9511.25   3617.18 o 
  12  16  -4     4438.85     7019.61   3494.39 o 
  14  16  -4     6815.77     5148.13   3163.32 o 
  16  16  -4    12204.56    15776.08   2882.54 o 
  18  16  -4     4879.25     7210.83   3472.56 o 
  20  16  -4     3810.90     7738.79   3980.86 o 
   2  18  -4     2362.31     6563.01   4080.09 o 
   4  18  -4    38067.03    35967.92   3996.01 o 
   6  18  -4     1051.13     4140.34   3302.73 o 
   8  18  -4    12735.66    11357.74   3277.65 o 
  10  18  -4     6932.50     7239.14   3198.77 o 
  12  18  -4     7978.43    11955.00   3754.62 o 
  14  18  -4    11195.31    11112.73   3627.91 o 
  16  18  -4    51905.55    53627.92   4390.04 o 
  18  18  -4     1392.70     -206.92   2988.13 o 
  20  18  -4      171.32     2813.09   3014.24 o 
   0  20  -4    56376.58    51803.94   7787.79 o 
   2  20  -4     6202.54     7650.56   4181.07 o 
   4  20  -4     1242.27     4663.13   3631.26 o 
   6  20  -4     3571.86     3079.87   3496.04 o 
   8  20  -4    43308.66    35979.63   7066.73 o 
  10  20  -4    10881.24     8955.12   4084.72 o 
  12  20  -4     2800.54     2225.46   3334.75 o 
  14  20  -4     4607.94     4944.35   3474.34 o 
  16  20  -4    10427.56    15043.79   3252.75 o 
  18  20  -4     9875.64    13723.36   3941.67 o 
  20  20  -4      349.67       17.65   3998.82 o 
   2  22  -4    10886.20    17902.84   4181.48 o 
   4  22  -4    41681.61    38252.61   5425.06 o 
   6  22  -4    16626.89    13470.43   3335.79 o 
   8  22  -4    18459.44    12581.01   4284.69 o 
  10  22  -4     5216.55     3031.81   4101.63 o 
  12  22  -4    10090.00     8200.76   3351.91 o 
  14  22  -4     9192.89     6248.70   2932.33 o 
  16  22  -4    25479.82    22655.07   3555.55 o 
  18  22  -4     1378.72     4216.48   3386.57 o 
   0  24  -4    10209.50     9675.42   6874.37 o 
   2  24  -4    24446.92    19094.15   4403.28 o 
   4  24  -4     1968.16     2574.09   3375.20 o 
   6  24  -4     4920.83     7279.91   4070.51 o 
   8  24  -4     4131.77     2084.87   3986.60 o 
  10  24  -4    33490.88    31068.79   4405.70 o 
  12  24  -4    10540.14     8682.74   2912.05 o 
  14  24  -4    17356.57    14208.00   3138.52 o 
  16  24  -4     5434.89     5818.50   2773.27 o 
  18  24  -4    16285.27    14954.09   4064.64 o 
   2  26  -4    22835.74    19349.88   7729.96 o 
   4  26  -4    13121.58    13822.85   5375.72 o 
   6  26  -4    33236.84    36632.03   3974.55 o 
   8  26  -4     1927.81     3213.85   3596.48 o 
  10  26  -4     9968.52     7526.24   3661.05 o 
  12  26  -4     4153.65     4229.13   3044.58 o 
  14  26  -4    14530.21    13414.83   3784.01 o 
  16  26  -4      791.14     2836.91   2866.55 o 
  18  26  -4    13831.78    11074.59   3268.77 o 
   0  28  -4    11815.63     -409.26   7590.58 o 
   2  28  -4    24129.55    19640.37   4498.80 o 
   4  28  -4     1101.27     -589.75   9349.95 o 
   6  28  -4    17058.66    11956.23   3730.39 o 
   8  28  -4     2981.52     3561.97   4129.42 o 
  10  28  -4    15388.18    13123.82   3452.46 o 
  12  28  -4     1907.00     1733.96   3111.98 o 
  14  28  -4     4619.83     4565.59   3414.94 o 
  16  28  -4     2671.06     5068.10   2730.83 o 
  18  28  -4     7880.24     6567.04   2864.58 o 
   2  30  -4     6727.43     3674.27   4730.21 o 
   4  30  -4     4710.97      946.49   4265.43 o 
   6  30  -4    21183.79    17743.10   4363.24 o 
   8  30  -4    19434.80    13871.12   3840.60 o 
  10  30  -4     3815.78     4284.96   3839.47 o 
  12  30  -4    15083.88    11614.04   4048.51 o 
  14  30  -4    24712.45    25469.03   3626.48 o 
  16  30  -4     9090.76     6975.92   2894.70 o 
  18  30  -4     8313.47     9729.26   4573.24 o 
   0  32  -4     9953.93    10267.07   7528.30 o 
   2  32  -4     9733.22    11281.23   4126.69 o 
   4  32  -4      432.29     -517.05   4206.77 o 
   6  32  -4    17419.04    18578.67   4201.33 o 
   8  32  -4     5246.55     4596.17   3693.19 o 
  10  32  -4     5981.36     5633.33   3461.24 o 
  12  32  -4     1602.81    -2461.69   3181.59 o 
  14  32  -4     5702.91     7930.04   3278.75 o 
  16  32  -4     6127.87     6716.66   3196.89 o 
   2  34  -4     3694.86     -254.12   5762.25 o 
   4  34  -4    27114.58    20529.31   4249.78 o 
   6  34  -4     1809.53     3791.57   3763.66 o 
   8  34  -4     1828.30     1064.23   3701.02 o 
  10  34  -4     8673.07     9747.36   3763.80 o 
  12  34  -4    20022.39    16794.52   3300.66 o 
  14  34  -4     2054.54     3214.72   3392.99 o 
  16  34  -4     2605.27      457.48   3522.83 o 
   0  36  -4    37414.30    28068.37   7698.82 o 
   2  36  -4     5610.79     5755.17   5169.07 o 
   4  36  -4     1457.31     2047.20   4039.25 o 
   6  36  -4    11340.88     6438.77   5143.49 o 
   8  36  -4    26276.37    18701.79   3998.81 o 
  10  36  -4     5074.21     3994.82   2982.27 o 
  12  36  -4    19622.12    11329.78   3964.61 o 
  14  36  -4     3192.62     4076.50   3418.30 o 
  16  36  -4     3343.29     8475.82   5846.77 o 
   2  38  -4     1099.94    -1419.35   5204.51 o 
   4  38  -4    39642.25    26871.41   4459.09 o 
   6  38  -4      414.99     1195.09   5161.23 o 
   8  38  -4     2832.72     3743.89   3820.50 o 
  10  38  -4      729.99     3485.08   3800.82 o 
  12  38  -4    19799.10    17884.76   4088.36 o 
  14  38  -4     3637.66     3710.67   3257.88 o 
   0  40  -4    27558.28    18041.52   7345.91 o 
   2  40  -4     7712.29     6987.39   5321.84 o 
   4  40  -4      993.14    -1234.36   4254.49 o 
   6  40  -4     4204.32     4082.97   5006.75 o 
   8  40  -4    22729.23    21035.70   3897.49 o 
  10  40  -4    11563.76     6009.41   3600.11 o 
  12  40  -4    11022.87    10850.17   3525.35 o 
  14  40  -4     3695.71     5166.35   3825.69 o 
   2  42  -4    21152.20    10730.96   5480.45 o 
   4  42  -4    11736.89     5931.72   4275.49 o 
   6  42  -4    20485.08    16644.14   3965.54 o 
   8  42  -4     7556.67     5087.92   3753.90 o 
  10  42  -4     1014.88     4851.16   4378.08 o 
  12  42  -4     3251.01     4451.60   3330.88 o 
   0  44  -4    16016.45    16622.46   7556.47 o 
   2  44  -4    34060.86    13536.64   5612.25 o 
   4  44  -4      989.39      909.49   3866.08 o 
   6  44  -4    20153.65    16367.29   3980.17 o 
   8  44  -4     9277.24    13624.02   4307.91 o 
  10  44  -4    21510.20    13006.25   4491.07 o 
  12  44  -4     1533.63     2025.69   3823.37 o 
   2  46  -4    31876.64    23245.64   6098.11 o 
   4  46  -4     9567.57     7768.12   4062.78 o 
   6  46  -4    34855.92    23412.55   4068.73 o 
   8  46  -4     2672.22       58.98   3764.65 o 
  10  46  -4     8413.71     3318.32   3697.65 o 
   0  48  -4    41743.61    12351.92   7870.83 o 
   2  48  -4     6460.03     3958.13   5383.56 o 
   4  48  -4    13389.18    12192.80   8854.68 o 
   6  48  -4     8634.95     6908.39   4300.90 o 
   8  48  -4     4686.30     3009.29   3694.98 o 
   2  50  -4    12261.59     4696.51   4076.72 o 
   4  50  -4    21978.65    12221.23   4623.32 o 
   6  50  -4    10559.54    13239.16   5286.56 o 
   8  50  -4     1335.91    -3214.76   7193.18 o 
   0  52  -4    24165.65    14236.59   7686.96 o 
   2  52  -4    15216.20     8710.50   4340.42 o 
   4  52  -4      197.26    -2839.10   5533.90 o 
   1   1  -3    35650.18    39299.29   5771.15 o 
   3   1  -3   101800.34   104461.36   5966.15 o 
   5   1  -3    65684.08    71813.70   7527.77 o 
   7   1  -3    32501.09    39959.94   4288.89 o 
   9   1  -3    22459.89    23551.66   3821.24 o 
  11   1  -3    99831.84    97746.03   5088.28 o 
  13   1  -3    63782.43    66477.49   3705.11 o 
  15   1  -3    11067.32    11799.60   3213.02 o 
  17   1  -3     6283.66     8532.95   3204.32 o 
  19   1  -3    43511.71    46830.92   3830.42 o 
  21   1  -3    39183.83    38793.42   3886.61 o 
  23   1  -3      502.52     4871.36   3022.31 o 
  25   1  -3     4861.12     3610.82   3418.48 o 
  27   1  -3    27019.62    25534.14   4017.39 o 
  29   1  -3     6171.63     7027.00   3496.52 o 
  31   1  -3      114.55     5359.47   4451.34 o 
   1   3  -3    32193.71    51035.84   7762.58 o 
   3   3  -3     6557.11     9477.13   4255.58 o 
   5   3  -3     7303.23     8369.43   4299.59 o 
   7   3  -3    12209.15    10808.50   3738.78 o 
   9   3  -3    42259.02    41158.91   3878.55 o 
  11   3  -3    22870.16    26990.85   3735.64 o 
  13   3  -3    32683.17    35189.60   3003.11 o 
  15   3  -3    12474.83    13833.78   3261.65 o 
  17   3  -3    27246.62    25356.84   2966.85 o 
  19   3  -3    23039.48    24787.95   3317.09 o 
  21   3  -3    13426.51    11734.34   3183.14 o 
  23   3  -3     4604.41     4220.42   3904.16 o 
  25   3  -3    18100.86    17739.51   3629.44 o 
  27   3  -3     7176.03     8684.96   3319.97 o 
  29   3  -3     1283.63     3395.35   3804.36 o 
  31   3  -3     2505.34    -1137.87   5010.86 o 
   1   5  -3    45058.17    46569.57   7743.31 o 
   3   5  -3    44276.82    47484.33   5883.84 o 
   5   5  -3    85047.12    93689.42   4958.39 o 
   7   5  -3   104598.62   106643.67   4724.57 o 
   9   5  -3    10310.73    11587.21   3018.27 o 
  11   5  -3    23950.63    25488.67   3736.01 o 
  13   5  -3    62393.76    69855.58   4038.81 o 
  15   5  -3    78025.50    90483.69   4006.80 o 
  17   5  -3     1509.63     5032.10   3258.10 o 
  19   5  -3    38499.15    41478.97   3274.15 o 
  21   5  -3    26468.57    30649.73   3722.02 o 
  23   5  -3    16385.42    14121.61   3960.43 o 
  25   5  -3    13601.24    15088.35   3647.34 o 
  27   5  -3    20883.94    25980.07   3372.73 o 
  29   5  -3     7226.42    10652.88   3493.59 o 
  31   5  -3     2651.63     7233.84   4772.61 o 
   1   7  -3     4257.25      477.57   5064.14 o 
   3   7  -3    38151.86    38175.30   7672.13 o 
   5   7  -3    44091.00    48278.76   4154.10 o 
   7   7  -3     6431.20     5814.32   3263.12 o 
   9   7  -3    21528.41    22134.18   3709.01 o 
  11   7  -3    36154.37    40053.31   3293.17 o 
  13   7  -3    16282.54    14177.27   3708.54 o 
  15   7  -3    13909.09    16118.55   3320.54 o 
  17   7  -3    18191.14    20471.38   3304.64 o 
  19   7  -3    26841.43    25956.94   3906.39 o 
  21   7  -3    15080.56    17729.30   3905.06 o 
  23   7  -3     4058.38     4698.13   3115.38 o 
  25   7  -3    17351.04    20010.38   3978.98 o 
  27   7  -3    22105.58    19724.43   4292.10 o 
  29   7  -3     4909.08     9307.09   3548.93 o 
  31   7  -3      483.55     1494.39   4349.12 o 
   1   9  -3    14239.09    19725.81   4134.64 o 
   3   9  -3    19202.71    27801.47   7525.33 o 
   5   9  -3     7288.29     9648.07   3410.99 o 
   7   9  -3    16875.72    16924.44   3755.27 o 
   9   9  -3     6957.07     6481.64   3319.18 o 
  11   9  -3    20880.73    18568.47   3108.89 o 
  13   9  -3     2390.38     5348.30   3115.10 o 
  15   9  -3    23484.87    24021.94   3306.86 o 
  17   9  -3     2593.00     3190.37   3008.42 o 
  19   9  -3     8883.02     7094.20   3094.74 o 
  21   9  -3     8315.61    10329.70   3847.78 o 
  23   9  -3    22765.31    26383.55   3638.02 o 
  25   9  -3     3057.71     5063.97   3263.45 o 
  27   9  -3     5132.21     6576.45   3242.48 o 
  29   9  -3      994.89    -2026.16   3496.00 o 
  31   9  -3     7108.31     4908.47   5613.13 o 
   1  11  -3    56067.54    46167.66   4489.10 o 
   3  11  -3     5793.47     3688.07   3963.58 o 
   5  11  -3    14930.57    18281.08   3472.82 o 
   7  11  -3    71346.20    77106.54   3756.75 o 
   9  11  -3    31382.68    31035.45   3389.72 o 
  11  11  -3     1054.16    -1200.88   2778.58 o 
  13  11  -3    11585.23    11400.16   2986.76 o 
  15  11  -3    32248.56    35833.34   3418.44 o 
  17  11  -3    34829.86    37021.25   3815.48 o 
  19  11  -3    15042.73    15939.39   3415.07 o 
  21  11  -3    31469.66    34963.64   3776.00 o 
  23  11  -3     4754.67     6216.29   3389.71 o 
  25  11  -3     1026.67     1908.55   3749.12 o 
  27  11  -3    13426.56    15230.26   3189.18 o 
  29  11  -3     7581.07     6091.01   3634.85 o 
  31  11  -3    13859.14    14343.36   4728.65 o 
   1  13  -3    45155.80    51455.30   5462.97 o 
   3  13  -3    67171.26    80040.66   5822.62 o 
   5  13  -3    10276.36     8667.46   3507.49 o 
   7  13  -3    23581.02    23547.31   3794.11 o 
   9  13  -3    62994.20    68085.83   3925.26 o 
  11  13  -3    37422.31    41145.98   3235.90 o 
  13  13  -3     3005.68     5607.51   3227.25 o 
  15  13  -3     7111.00     9286.33   2954.20 o 
  17  13  -3    39231.45    40345.54   3571.71 o 
  19  13  -3    25256.60    27803.18   3060.61 o 
  21  13  -3     9717.15    11196.42   3194.31 o 
  23  13  -3    21118.29    25432.31   3736.91 o 
  25  13  -3    11029.59    13582.80   3484.81 o 
  27  13  -3     1384.91     1657.42   3097.02 o 
  29  13  -3    14586.54    14606.51   3418.84 o 
  31  13  -3     7210.66     2890.31   4559.17 o 
   1  15  -3    13389.58    18642.81   4900.86 o 
   3  15  -3    51186.02    54437.21   4809.95 o 
   5  15  -3    70847.51    90100.95  10276.71 o 
   7  15  -3     9095.91     8247.33   3320.12 o 
   9  15  -3     4874.77     2146.62   3715.71 o 
  11  15  -3     6254.19     6867.13   3269.41 o 
  13  15  -3    23955.20    21740.25   3694.96 o 
  15  15  -3     6745.35     5439.64   3586.13 o 
  17  15  -3     4559.08     5757.18   2946.02 o 
  19  15  -3      640.76     2887.32   3285.15 o 
  21  15  -3     4373.17     7238.25   3402.37 o 
  23  15  -3     3120.45     4458.53   3401.63 o 
  25  15  -3    21789.93    20806.76   3135.75 o 
  27  15  -3     3150.91     3478.93   3201.71 o 
  29  15  -3     2235.16     5234.56   3924.77 o 
  31  15  -3     1699.49     2352.31   4568.11 o 
   1  17  -3    93876.19   106926.82   4721.50 o 
   3  17  -3    54518.82    56171.32   4622.90 o 
   5  17  -3    28616.34    31342.39   4040.98 o 
   7  17  -3    81872.88    80049.44   3870.25 o 
   9  17  -3    59235.05    67134.06   3681.92 o 
  11  17  -3    21718.34    20990.53   3356.06 o 
  13  17  -3     9891.80    10052.26   3583.94 o 
  15  17  -3    46785.37    43619.73   3515.30 o 
  17  17  -3    20496.10    23259.63   3363.22 o 
  19  17  -3     9848.11    12083.03   3811.53 o 
  21  17  -3     6663.17     9895.99   3107.27 o 
  23  17  -3    23662.19    24479.11   3593.54 o 
  25  17  -3     5455.64     9879.45   3490.55 o 
  27  17  -3     2036.65     4188.87   3998.79 o 
  29  17  -3     1469.24     4184.01   4049.34 o 
  31  17  -3     6705.14     4882.78   5752.24 o 
   1  19  -3    44067.27    47215.91   4113.53 o 
   3  19  -3     5415.81    12318.74   4121.71 o 
   5  19  -3    23073.40    25263.02   4755.05 o 
   7  19  -3    24937.64    21783.12   3191.26 o 
   9  19  -3    45034.01    43875.68   3906.92 o 
  11  19  -3    21528.04    20712.48   3024.85 o 
  13  19  -3     8432.74     9622.31   3163.62 o 
  15  19  -3    35828.28    35708.35   3149.11 o 
  17  19  -3    34474.25    37023.77   3813.03 o 
  19  19  -3     1614.19     2333.10   3380.43 o 
  21  19  -3     1359.54      475.30   3702.05 o 
  23  19  -3    12767.55    14180.94   2927.35 o 
  25  19  -3    24980.49    28315.63   3866.53 o 
  27  19  -3       52.71     2956.69   3999.89 o 
  29  19  -3      267.41     2172.36   3219.79 o 
   1  21  -3    15951.39    20392.04   7251.75 o 
   3  21  -3    11053.83    18629.78   5118.53 o 
   5  21  -3    22825.32    28040.59   3740.97 o 
   7  21  -3    15046.16    19687.23   3338.29 o 
   9  21  -3    12187.05     8791.84   3113.64 o 
  11  21  -3    13802.89    10059.26   3326.64 o 
  13  21  -3    22247.86    21541.78   3094.77 o 
  15  21  -3     8206.08     9486.32   3333.39 o 
  17  21  -3    51668.25    51566.65   3858.91 o 
  19  21  -3     6610.01     7628.88   3651.00 o 
  21  21  -3    19699.24    21971.81   3491.70 o 
  23  21  -3     9038.89     9644.87   3863.81 o 
  25  21  -3     6545.70     7297.18   3389.09 o 
  27  21  -3     1220.62     1770.71   3133.99 o 
  29  21  -3     1642.76     4477.06   4448.02 o 
   1  23  -3    43902.82    40748.77   5325.85 o 
   3  23  -3    47938.42    54769.14   4869.91 o 
   5  23  -3    39136.98    40277.79   3748.27 o 
   7  23  -3    16548.57    16722.67   3741.05 o 
   9  23  -3    57758.52    61255.39   3203.42 o 
  11  23  -3    80597.37    80217.57   3884.71 o 
  13  23  -3     5799.24     7975.03   3226.97 o 
  15  23  -3    46209.38    44393.91   3504.33 o 
  17  23  -3    25536.04    25886.94   3448.76 o 
  19  23  -3    13720.55    16064.27   2839.67 o 
  21  23  -3     2282.82     4634.37   3115.80 o 
  23  23  -3     9691.50     6392.49   3832.56 o 
  25  23  -3    10553.14    12230.43   3165.45 o 
  27  23  -3    13535.43    13826.03   3667.18 o 
  29  23  -3     6947.20     7617.85   3855.74 o 
   1  25  -3    65137.02    68738.41   4129.02 o 
   3  25  -3     9812.74    10511.51   3766.25 o 
   5  25  -3    14979.33    13976.22   3733.17 o 
   7  25  -3    40260.80    40632.47   3705.39 o 
   9  25  -3    45599.37    43488.02   3706.69 o 
  11  25  -3     4518.64     2660.81   3640.14 o 
  13  25  -3    73185.88    69813.78   3431.29 o 
  15  25  -3     5667.16     5008.90   3202.64 o 
  17  25  -3     4271.85     6211.46   3227.64 o 
  19  25  -3    19491.96    22035.13   3432.35 o 
  21  25  -3    15216.20    16472.77   3099.53 o 
  23  25  -3    16478.53    21719.78   3655.79 o 
  25  25  -3    15230.94    16953.98   3235.53 o 
  27  25  -3     9624.51     8114.56   3713.99 o 
  29  25  -3    10020.54    11302.00   5766.11 o 
   1  27  -3    13103.70    14503.09   3549.33 o 
   3  27  -3    34310.50    31037.03   4614.36 o 
   5  27  -3    10550.47     8655.44   3480.50 o 
   7  27  -3    11350.78    14280.82   3996.38 o 
   9  27  -3     9247.49     9306.34   2885.23 o 
  11  27  -3    38527.62    36072.63   3031.97 o 
  13  27  -3     2105.56      464.02   3248.21 o 
  15  27  -3    23387.57    20395.20   3326.07 o 
  17  27  -3    19835.32    21119.88   3321.25 o 
  19  27  -3    41449.15    42883.88   3847.58 o 
  21  27  -3     1089.14     2060.60   3264.21 o 
  23  27  -3     9056.49     7956.85   3112.22 o 
  25  27  -3     8483.96    13246.25   3525.26 o 
  27  27  -3     6003.62     6894.83   3580.78 o 
  29  27  -3     3227.95    -1590.17   4904.53 o 
   1  29  -3    36512.98    54814.27  19793.48 o 
   3  29  -3   159018.06   152021.73   9622.05 o 
   5  29  -3    92739.59    97700.66   4423.39 o 
   7  29  -3      210.46      784.19   4550.72 o 
   9  29  -3    31489.34    33355.59   3219.88 o 
  11  29  -3    71618.87    73621.45   3611.31 o 
  13  29  -3    51153.89    54906.11   3518.51 o 
  15  29  -3     7017.46     8753.48   3194.53 o 
  17  29  -3    47407.39    48432.88   3586.74 o 
  19  29  -3    16922.15    15412.48   3203.45 o 
  21  29  -3     6999.47    10656.43   3723.11 o 
  23  29  -3    14327.97    12674.07   3441.98 o 
  25  29  -3    20724.46    21675.60   4005.64 o 
  27  29  -3     6731.53     4413.85   3897.37 o 
  29  29  -3    10632.79    14950.13   9120.11 o 
   1  31  -3    73782.70    74933.29   9012.60 o 
   3  31  -3    35109.37    40396.67   4699.58 o 
   5  31  -3    65579.28    60708.07   4788.12 o 
   7  31  -3    28134.26    30760.43   3964.26 o 
   9  31  -3     1468.73       58.61   3372.46 o 
  11  31  -3    21156.85    22090.22   3366.44 o 
  13  31  -3    32276.97    31329.77   3336.92 o 
  15  31  -3    12292.34    14433.20   2742.63 o 
  17  31  -3     5242.20     6351.48   3703.05 o 
  19  31  -3    11234.01    15026.84   3652.50 o 
  21  31  -3    30105.65    27325.31   3930.10 o 
  23  31  -3     2953.43     2504.75   3188.79 o 
  25  31  -3    15247.36    11706.61   3748.56 o 
  27  31  -3    12653.94    16723.83   3309.57 o 
  29  31  -3     2078.91     3358.64   5089.79 o 
   1  33  -3    53624.00    52187.28   4720.76 o 
   3  33  -3    24243.62    29479.33   5427.45 o 
   5  33  -3    26013.19    24963.80   4083.53 o 
   7  33  -3    24546.02    20254.00   4444.21 o 
   9  33  -3    55110.31    62934.51   4609.01 o 
  11  33  -3     2439.30     1512.48   2966.58 o 
  13  33  -3    12631.00    14951.78   3273.81 o 
  15  33  -3     5197.76     2650.06   3252.34 o 
  17  33  -3    22983.05    22124.75   3721.42 o 
  19  33  -3     3017.87     4348.36   3267.10 o 
  21  33  -3     6063.67     5437.79   3818.73 o 
  23  33  -3     1774.37     4588.36   3689.86 o 
  25  33  -3     4990.12     8168.63   3409.20 o 
  27  33  -3    13275.71    12358.58   3405.03 o 
   1  35  -3    45093.95    51249.93   4650.47 o 
   3  35  -3    78524.84    89242.39   5805.30 o 
   5  35  -3   149755.81   145649.39   9213.53 o 
   7  35  -3    25522.88    22875.49   4179.37 o 
   9  35  -3    18025.26    18674.81   4355.17 o 
  11  35  -3    67822.02    71444.73   3360.85 o 
  13  35  -3    26555.18    28217.42   2852.54 o 
  15  35  -3     7742.14     8715.10   2760.13 o 
  17  35  -3     2574.10     3382.57   2628.15 o 
  19  35  -3    36719.41    32937.24   3206.67 o 
  21  35  -3    15703.24    13335.94   3150.16 o 
  23  35  -3     5149.52     5288.67   3518.32 o 
  25  35  -3     6959.82     7552.32   3735.83 o 
  27  35  -3    11867.20    14422.81   4071.50 o 
   1  37  -3    40063.92    35736.91   4492.98 o 
   3  37  -3    10601.03    13526.79   3769.57 o 
   5  37  -3    49666.84    44379.20   5492.35 o 
   7  37  -3    30337.88    31295.61   4698.22 o 
   9  37  -3    10536.50     8338.36   3844.59 o 
  11  37  -3    12057.52    12454.15   2781.04 o 
  13  37  -3    66226.38    68726.35   3344.51 o 
  15  37  -3    14649.78    15980.06   3042.24 o 
  17  37  -3    10652.03     8684.97   2816.41 o 
  19  37  -3    29800.65    28705.26   3303.77 o 
  21  37  -3    20030.34    24168.91   3106.66 o 
  23  37  -3     1806.93     6913.34   3873.08 o 
  25  37  -3     2383.82     5051.91   3570.78 o 
  27  37  -3    11560.55    14336.66   3220.78 o 
   1  39  -3    23497.71    28504.89   4281.98 o 
   3  39  -3     5586.66     6602.62   4145.92 o 
   5  39  -3     1569.38     4310.82   4148.43 o 
   7  39  -3    30862.19    27236.51   4675.33 o 
   9  39  -3     8438.90     9279.05   4512.24 o 
  11  39  -3     9298.01     8632.16   3424.83 o 
  13  39  -3    12139.02    10798.81   2987.40 o 
  15  39  -3     3943.51     3702.92   2747.81 o 
  17  39  -3    14389.78    13946.17   3299.85 o 
  19  39  -3    14929.33    12168.83   3089.69 o 
  21  39  -3    11450.89     9941.12   3107.68 o 
  23  39  -3      861.85    -1212.73   2768.19 o 
  25  39  -3    10008.57     7170.36   3906.58 o 
  27  39  -3     2064.84     1456.21   5490.83 o 
   1  41  -3     7349.46    10562.25   5166.16 o 
   3  41  -3    41166.45    41754.21   5317.34 o 
   5  41  -3    32251.78    29371.45   4490.14 o 
   7  41  -3    43767.64    39621.24   3969.03 o 
   9  41  -3    27866.01    24955.93   3973.92 o 
  11  41  -3    18687.30    19501.40   3178.10 o 
  13  41  -3    25340.79    28685.73   3145.01 o 
  15  41  -3    20108.64    22561.83   3165.73 o 
  17  41  -3     1914.90     3506.98   2863.25 o 
  19  41  -3    12055.82    12182.88   3030.45 o 
  21  41  -3     8530.12     8768.14   3473.28 o 
  23  41  -3     9415.19     7792.32   3117.62 o 
  25  41  -3     4000.73     4719.65   3320.87 o 
  27  41  -3      835.60     4683.40   5555.55 o 
   1  43  -3      636.87    12092.46   4084.45 o 
   3  43  -3    21273.09    23344.95   4337.34 o 
   5  43  -3    50074.71    47202.35   7115.33 o 
   7  43  -3     1252.02     1247.44   4243.50 o 
   9  43  -3    20828.51    20939.19   4540.28 o 
  11  43  -3    18359.71    15120.59   3384.16 o 
  13  43  -3    29589.92    26781.61   3132.59 o 
  15  43  -3    10728.63     9674.74   3210.40 o 
  17  43  -3    32513.31    32775.88   3228.89 o 
  19  43  -3     8451.28     9263.07   3152.02 o 
  21  43  -3     8456.31     6911.34   3354.38 o 
  23  43  -3    10686.56    10682.76   3292.70 o 
  25  43  -3     7422.88     7652.60   3666.68 o 
   1  45  -3    35645.18    34972.04   4285.11 o 
   3  45  -3     1389.64     7714.70   5020.98 o 
   5  45  -3     4678.93     7259.99   3456.58 o 
   7  45  -3    20145.56    17735.44   4032.83 o 
   9  45  -3     4233.47     5574.88   3422.98 o 
  11  45  -3    16864.07    11545.32   3174.62 o 
  13  45  -3     7694.78     6404.39   3006.29 o 
  15  45  -3    20914.86    20928.18   3149.74 o 
  17  45  -3     3191.01     3107.92   2865.43 o 
  19  45  -3     5784.22     4815.94   2928.28 o 
  21  45  -3     2801.51     3595.62   3070.11 o 
  23  45  -3    13055.55    12616.77   3477.55 o 
  25  45  -3     3155.50     2124.79   2851.91 o 
   1  47  -3    82424.45    71189.57   5681.44 o 
   3  47  -3     1148.02     6513.54   4936.93 o 
   5  47  -3    12912.66    12626.94   4344.19 o 
   7  47  -3    39354.36    35424.32   4825.07 o 
   9  47  -3    63299.55    58453.63   4379.62 o 
  11  47  -3     2500.61     4690.18   3897.12 o 
  13  47  -3    10800.89    12155.19   3886.17 o 
  15  47  -3    32904.04    29458.31   2912.27 o 
  17  47  -3    23762.03    25328.28   3221.23 o 
  19  47  -3     1750.60     4125.40   2636.70 o 
  21  47  -3    22902.01    20502.09   3091.56 o 
  23  47  -3     7907.34    10711.90   3627.74 o 
  25  47  -3     3177.39     5197.60   3076.32 o 
   1  49  -3    18104.21    14146.55   4106.45 o 
   3  49  -3    21089.17    21011.59   4553.75 o 
   5  49  -3     3206.31     6129.07   4940.95 o 
   7  49  -3     7292.96     3188.23   4765.59 o 
   9  49  -3    24024.51    27066.79   3910.44 o 
  11  49  -3    21050.03    23039.63   3531.48 o 
  13  49  -3     1630.86     3559.29   2986.23 o 
  15  49  -3     3833.61     5787.64   3043.90 o 
  17  49  -3    18809.13    15550.49   2883.03 o 
  19  49  -3    13883.44    12688.74   3464.97 o 
  21  49  -3    12881.84    11460.56   3205.73 o 
  23  49  -3    15446.15    19123.33   3762.95 o 
   1  51  -3     4086.63     1405.41   4805.34 o 
   3  51  -3    19606.44    15368.17   4234.23 o 
   5  51  -3    14795.77    13766.02   4245.76 o 
   7  51  -3     3366.75     4291.92   3997.19 o 
   9  51  -3    16551.71    14484.35   4078.56 o 
  11  51  -3     8485.57     9102.93   4424.78 o 
  13  51  -3    23100.17    21180.06   3726.14 o 
  15  51  -3     4454.04     5655.29   2914.35 o 
  17  51  -3     5277.81     8340.78   3052.66 o 
  19  51  -3      611.96     2197.69   3435.30 o 
  21  51  -3    13117.94    13763.59   3106.61 o 
  23  51  -3     5601.77     4368.58   3081.07 o 
   1  53  -3    52308.58    44588.29   4492.21 o 
   3  53  -3    39077.31    32720.88   4503.08 o 
   5  53  -3    12020.24    11423.99   5113.01 o 
   7  53  -3    45426.01    39748.63   5054.21 o 
   9  53  -3    38115.95    32083.67   4236.69 o 
  11  53  -3    20478.01    15930.02   4047.69 o 
  13  53  -3     8669.31    10351.60   3443.42 o 
  15  53  -3    45828.79    44293.79   4388.36 o 
  17  53  -3    17851.02    18407.13   3480.04 o 
  19  53  -3     4615.58     5888.31   3013.05 o 
  21  53  -3     2699.00     5229.70   3504.91 o 
  23  53  -3    18575.96    14133.63   3219.48 o 
   1  55  -3     8591.74    10270.41   3661.15 o 
   3  55  -3     4212.43     7687.55   5037.34 o 
   5  55  -3    16614.14    15267.79   5217.52 o 
   7  55  -3     5721.76     3761.91   4164.81 o 
   9  55  -3    25094.46    22945.75   4055.88 o 
  11  55  -3     2185.31     1366.81   4549.59 o 
  13  55  -3     4393.46     8645.21   4181.87 o 
  15  55  -3    13015.33     8619.08   3417.52 o 
  17  55  -3    16493.47    14272.87   3536.28 o 
  19  55  -3     1230.43      954.03   3399.79 o 
  21  55  -3      360.89     2086.89   3205.47 o 
   1  57  -3     3461.09     5205.15   4108.93 o 
   3  57  -3     7602.27     3683.75   4172.04 o 
   5  57  -3     4775.81    10529.96   4116.89 o 
   7  57  -3     8492.76     6933.81   5137.12 o 
   9  57  -3    21056.98    18608.87   4100.74 o 
  11  57  -3     2978.70     3956.50   3860.80 o 
  13  57  -3     3343.61     4227.29   4003.35 o 
  15  57  -3    12551.56    10682.66   3562.55 o 
  17  57  -3    17349.31    12982.37   2950.45 o 
  19  57  -3     4614.30     6304.11   3376.88 o 
  21  57  -3     6327.13     6817.50   3010.47 o 
   1  59  -3    27363.81    26478.18   5283.85 o 
   3  59  -3    57536.23    53306.41   5630.17 o 
   5  59  -3    29513.72    22438.25   5521.29 o 
   7  59  -3     6342.98     8576.57   5009.78 o 
   9  59  -3    36968.00    29467.28   3885.23 o 
  11  59  -3    62901.93    57566.77   4615.54 o 
  13  59  -3     6413.46     7423.27   4037.76 o 
  15  59  -3    16053.97    14649.83   4115.82 o 
  17  59  -3    18404.11    13446.08   3480.22 o 
  19  59  -3    20584.31    16120.07   3146.21 o 
  21  59  -3      946.50     1836.40   4867.37 o 
   1  61  -3     4385.95     4278.94   4896.02 o 
   3  61  -3     1151.20    -2465.87   5054.20 o 
   5  61  -3     4416.90     7145.40   5033.94 o 
   7  61  -3     9246.81     6167.68   4471.99 o 
   9  61  -3    11975.02    13584.89   4142.18 o 
  11  61  -3     1710.33      432.35   3760.71 o 
  13  61  -3    14152.39    13273.97   3741.80 o 
  15  61  -3     8035.54     9034.92   4252.55 o 
  17  61  -3     5850.68     3699.40   4219.94 o 
  19  61  -3     6466.96     4305.15   3234.93 o 
   1  63  -3     2564.26     2860.70   4878.21 o 
   3  63  -3    14567.31    12422.97   4561.92 o 
   5  63  -3     8082.45     6789.55   4323.07 o 
   7  63  -3     2489.22     -624.89   5187.67 o 
   9  63  -3     4503.82     3869.69   4745.56 o 
  11  63  -3    14804.76    12788.47   4193.71 o 
  13  63  -3      592.57     1374.93   3552.12 o 
  15  63  -3     4457.37     5341.88   3717.59 o 
  17  63  -3     1471.18      540.69   3643.41 o 
   1  65  -3    10252.60     7621.63   3844.13 o 
   3  65  -3    49702.81    36859.02   5457.70 o 
   5  65  -3    44634.13    40585.61   5587.49 o 
   7  65  -3     2614.69    -1016.77   5364.96 o 
   9  65  -3    12658.72     8706.78   4456.97 o 
  11  65  -3    35620.27    27824.20   4422.44 o 
  13  65  -3    24275.62    20641.19   3827.54 o 
  15  65  -3       95.71      732.91   3325.61 o 
  17  65  -3    13001.51    10222.77   3651.55 o 
   1  67  -3    10216.91    12542.03   4472.77 o 
   3  67  -3     3871.41     3024.67   3976.31 o 
   5  67  -3     9003.65    -1259.52   5232.09 o 
   7  67  -3    27390.92    15041.64   4890.59 o 
   9  67  -3      406.61     5877.77   5651.72 o 
  11  67  -3     3058.37     5181.25   4103.85 o 
  13  67  -3    13649.46    11395.33   4224.71 o 
  15  67  -3    25343.61    14284.11   4455.62 o 
   1  69  -3    11654.18     6324.51   4178.38 o 
   3  69  -3      330.94    -2075.68   4319.73 o 
   5  69  -3     2234.37      491.31   4419.20 o 
   7  69  -3     4150.37     4132.40   5336.99 o 
   9  69  -3    16387.24     9730.53   4962.60 o 
  11  69  -3     3195.03     5632.54   5047.30 o 
  13  69  -3     2389.66     2800.10   4107.17 o 
  15  69  -3     1693.50     3773.79   5326.30 o 
   1  71  -3    14734.90     7798.56   5066.51 o 
   3  71  -3    44613.85    32765.21   4859.21 o 
   5  71  -3    26707.88    18307.37   5108.25 o 
   7  71  -3     8716.61      553.19   5663.73 o 
   9  71  -3     9880.06    13319.58   5579.51 o 
  11  71  -3    35976.65    22503.73   4730.98 o 
  13  71  -3    12830.43    11483.11   4179.03 o 
   1  73  -3     1735.65     1776.02   5206.34 o 
   3  73  -3     3589.97     6600.60   4055.89 o 
   5  73  -3     3260.76      316.13   4263.15 o 
   7  73  -3     1132.34     5659.36   4628.59 o 
   9  73  -3     1953.58     4205.09   6036.58 o 
  11  73  -3     4355.76     3231.38   5163.10 o 
   1  75  -3     5191.08     1860.91   4094.84 o 
   3  75  -3     4098.51     4301.30   4353.48 o 
   5  75  -3     3929.36    -2312.68   3771.29 o 
   7  75  -3     1387.09      690.91   5550.23 o 
   9  75  -3     5588.92     6318.68   4699.70 o 
   1  77  -3    30856.84    17790.29   4956.85 o 
   3  77  -3     9637.61     5536.85   5835.59 o 
   5  77  -3    23351.13    14948.01   4386.19 o 
   2   0  -2   134310.70   122626.57   9776.26 o 
   6   0  -2   165478.80   160653.41  13031.80 o 
  10   0  -2    51801.94    53411.58   5897.45 o 
  14   0  -2   117650.95   110336.35   6192.87 o 
  18   0  -2    52916.29    58521.79   5828.35 o 
  22   0  -2   136450.11   149157.88   5968.40 o 
  26   0  -2    45564.80    58383.23   6113.68 o 
  30   0  -2    93837.98   100203.31   8329.02 o 
  34   0  -2    28870.65    29235.36   5971.33 o 
   2   2  -2   143121.67   145326.63  13475.17 o 
   4   2  -2     4695.88     3058.49   3737.02 o 
   6   2  -2   121981.62   122486.45   5830.31 o 
   8   2  -2    31784.54    31179.05   3282.13 o 
  10   2  -2    97593.79    91146.80   6014.81 o 
  12   2  -2     2623.25     3495.46   3066.32 o 
  14   2  -2    29946.25    31853.93   3264.42 o 
  16   2  -2    18493.48    19003.33   3491.32 o 
  18   2  -2    45350.22    54578.29   4068.04 o 
  20   2  -2      142.43     2882.60   2986.56 o 
  22   2  -2    57440.52    57697.52   4255.40 o 
  24   2  -2    22092.78    24329.03   3880.11 o 
  26   2  -2     1141.45      710.00   3711.67 o 
  28   2  -2     3372.32     2246.02   5146.19 o 
  30   2  -2    27912.73    29525.42   4422.21 o 
  32   2  -2     1780.96      348.95   3266.75 o 
  34   2  -2     3014.59     1041.32   3513.94 o 
  36   2  -2     1976.33      630.73   3383.00 o 
   2   4  -2    74291.42    74326.91   5224.84 o 
   4   4  -2    57946.33    59619.30   5735.58 o 
   6   4  -2    94571.84   104062.66   8593.19 o 
   8   4  -2    21703.41    25659.65   3245.08 o 
  10   4  -2   100442.69   101943.27   4049.49 o 
  12   4  -2     3319.72     2044.53   2885.35 o 
  14   4  -2   129054.77   135755.28   3901.12 o 
  16   4  -2    25953.19    27522.56   3036.84 o 
  18   4  -2     7834.71     8183.90   3028.33 o 
  20   4  -2     5061.35     5678.04   3755.93 o 
  22   4  -2    23765.80    23069.97   3532.91 o 
  24   4  -2    21771.92    20786.09   3908.36 o 
  26   4  -2     1057.07      134.05   3724.46 o 
  28   4  -2    15920.54    11469.64   5252.71 o 
  30   4  -2     4828.42     4034.03   3505.25 o 
  32   4  -2     7347.54    14195.10   3756.88 o 
  34   4  -2      633.95    -1068.43   3912.50 o 
  36   4  -2     4859.18     3811.71   3982.81 o 
   2   6  -2    30999.77    72781.47  29040.37 o 
   4   6  -2    12542.07    10653.51   3534.48 o 
   6   6  -2    26095.43    26849.24   3191.79 o 
   8   6  -2   231924.63   240149.80   4842.47 o 
  10   6  -2    80132.34    80311.05   4071.19 o 
  12   6  -2   142033.97   149057.69   4887.95 o 
  14   6  -2    60075.23    62632.25   3650.56 o 
  16   6  -2    35207.82    34801.65   3707.51 o 
  18   6  -2    38275.32    41063.80   3363.92 o 
  20   6  -2   164896.97   180959.53   8940.13 o 
  22   6  -2    29459.21    30616.51   3632.47 o 
  24   6  -2     9695.52     8258.76   3122.06 o 
  26   6  -2     2145.48     6087.52   3737.08 o 
  28   6  -2    88256.45    97820.26   4147.32 o 
  30   6  -2    18904.36    24532.09   3990.63 o 
  32   6  -2     5294.99     5343.08   3783.02 o 
  34   6  -2       42.66     -241.32   3975.96 o 
  36   6  -2    22706.88    30260.13   3808.29 o 
   2   8  -2    26458.21    31168.16   5541.33 o 
   4   8  -2   203319.91   209256.56   9597.51 o 
   6   8  -2    17702.83    26047.88   5194.87 o 
   8   8  -2    20952.29    21518.88   3489.00 o 
  10   8  -2     8129.01     9761.50   3306.92 o 
  12   8  -2   113791.98   113234.69   4404.51 o 
  14   8  -2    21074.68    21684.08   3884.49 o 
  16   8  -2    42103.59    47030.77   3850.57 o 
  18   8  -2    16923.18    18079.03   3198.45 o 
  20   8  -2    33093.59    35272.31   3904.31 o 
  22   8  -2     7556.78    10022.88   3158.83 o 
  24   8  -2    54663.33    64739.32   5295.46 o 
  26   8  -2     5141.58     1999.41   3249.05 o 
  28   8  -2     6566.07     6982.65   3755.79 o 
  30   8  -2     3230.47     3493.90   3391.71 o 
  32   8  -2    13145.26    16311.08   3846.62 o 
  34   8  -2      681.85      429.26   3878.47 o 
  36   8  -2      586.81    -1896.94   4621.57 o 
   0  10  -2   544832.13   651232.56  14657.71 o 
   2  10  -2     8711.18     8832.11   5813.13 o 
   4  10  -2    11513.54    10030.60   4406.73 o 
   6  10  -2     4549.82     7683.04   3679.83 o 
   8  10  -2   283395.69   276677.75  12124.86 o 
  10  10  -2    21785.76    21682.04   3560.31 o 
  12  10  -2    43433.91    46571.86   3742.65 o 
  14  10  -2     5944.80     5379.18   3425.46 o 
  16  10  -2    88810.60    96744.05   4096.56 o 
  18  10  -2    16098.51    18762.28   3543.27 o 
  20  10  -2    28919.04    35518.78   3564.99 o 
  22  10  -2    14267.41    15998.10   3533.68 o 
  24  10  -2     5046.11     5142.95   3407.94 o 
  26  10  -2     4446.05     5862.35   3782.02 o 
  28  10  -2    17059.50    17232.93   4127.06 o 
  30  10  -2     2991.24     3244.26   3221.10 o 
  32  10  -2      278.29      343.04   3294.07 o 
  34  10  -2     3621.65     3924.32   4206.40 o 
  36  10  -2     3348.50     6083.21   4052.17 o 
   2  12  -2    76801.00    79178.28   5494.07 o 
   4  12  -2   141616.77   143714.50   5080.69 o 
   6  12  -2   110699.79   111407.94   4711.43 o 
   8  12  -2   120544.48   122862.20   4517.14 o 
  10  12  -2    45033.40    52447.32   3743.93 o 
  12  12  -2   145988.61   154113.89   6870.70 o 
  14  12  -2    89794.61    98649.34   4411.15 o 
  16  12  -2   229690.78   244828.17   8517.81 o 
  18  12  -2    20023.28    20144.75   3831.76 o 
  20  12  -2    14951.39    17265.83   3739.33 o 
  22  12  -2    28609.64    29401.83   3964.26 o 
  24  12  -2   121134.54   136816.17   5530.83 o 
  26  12  -2    23303.23    27285.68   3630.27 o 
  28  12  -2    31737.32    40529.01   4531.31 o 
  30  12  -2      188.04    -2543.92   4391.64 o 
  32  12  -2    26148.61    35058.96   6314.29 o 
  34  12  -2     5990.94     8132.69   4431.18 o 
  36  12  -2     8005.43     9383.89   3507.76 o 
   0  14  -2   354317.31   414863.00  12089.46 o 
   2  14  -2    57865.20    59297.06   4131.70 o 
   4  14  -2     6324.08     2498.05   4471.13 o 
   6  14  -2    22777.86    23294.88   4238.48 o 
   8  14  -2    61051.59    59193.61   3511.31 o 
  10  14  -2   118222.02   123041.23   5088.92 o 
  12  14  -2    40027.93    39856.15   3927.06 o 
  14  14  -2    43715.48    49018.36   3481.10 o 
  16  14  -2    10490.49     6552.03   3514.49 o 
  18  14  -2    61454.29    67827.09   3827.35 o 
  20  14  -2    21271.63    22865.29   3199.70 o 
  22  14  -2    18076.81    22537.13   3540.13 o 
  24  14  -2     3673.51     4541.64   2832.38 o 
  26  14  -2     3306.96     2344.12   3860.98 o 
  28  14  -2     2457.76     7695.39   4351.62 o 
  30  14  -2     2189.27     8374.11   3899.43 o 
  32  14  -2     7290.12    12506.83   4846.40 o 
  34  14  -2     3596.18     4510.07   3370.26 o 
  36  14  -2     2598.69     4331.23   3635.08 o 
   2  16  -2   189879.61   191831.69  19561.39 o 
   4  16  -2   143315.45   147416.16   5164.92 o 
   6  16  -2   200980.08   223873.00  14401.51 o 
   8  16  -2    11139.25    12365.90   3707.88 o 
  10  16  -2    87234.48    91754.23   4294.04 o 
  12  16  -2    24952.22    24083.43   3503.08 o 
  14  16  -2    80945.02    86013.13   4066.18 o 
  16  16  -2       91.92     -960.46   3732.39 o 
  18  16  -2    38521.69    38994.62   4294.46 o 
  20  16  -2    17631.32    18405.63   3321.92 o 
  22  16  -2    11404.37    11806.00   3802.01 o 
  24  16  -2      224.81     1245.47   2525.49 o 
  26  16  -2    17917.02    20712.22   3823.02 o 
  28  16  -2     3456.32     6942.28   4124.57 o 
  30  16  -2     1419.20    -3246.91   4619.99 o 
  32  16  -2      783.75     4297.24   4273.44 o 
  34  16  -2     3652.99     3770.64   3213.36 o 
  36  16  -2      437.55     3957.06   3906.44 o 
   0  18  -2   181496.19   206136.27   8432.82 o 
   2  18  -2   270982.84   336110.19  22353.62 o 
   4  18  -2    44526.40    61681.88   9368.22 o 
   6  18  -2    38474.14    30944.71   4162.07 o 
   8  18  -2     7034.76     7518.19   3030.54 o 
  10  18  -2   213716.80   219358.00  10426.34 o 
  12  18  -2      418.46    -1885.36   3396.29 o 
  14  18  -2    80761.45    81218.06   3689.24 o 
  16  18  -2     7593.35     7277.91   3017.25 o 
  18  18  -2   141706.13   145221.92   5665.51 o 
  20  18  -2     1039.62      367.49   3038.18 o 
  22  18  -2    87534.80    89786.49   3756.75 o 
  24  18  -2     4372.34     6708.45   3809.19 o 
  26  18  -2    62507.43    73886.12   4204.20 o 
  28  18  -2     4816.13     6196.24   4171.68 o 
  30  18  -2    58191.34    63879.76   5404.47 o 
  32  18  -2     1985.46     3773.53   3316.28 o 
  34  18  -2     9262.27     8134.41   3773.48 o 
  36  18  -2      447.50     3113.55   3450.79 o 
   2  20  -2   225935.91   244953.28  12300.40 o 
   4  20  -2    57130.36    68515.69   9899.28 o 
   6  20  -2   127408.70   132294.50   5407.81 o 
   8  20  -2     2872.51     3435.77   3216.91 o 
  10  20  -2    75965.07    80999.03   4014.33 o 
  12  20  -2    35504.31    31995.03   3505.06 o 
  14  20  -2    51499.23    50501.61   4035.30 o 
  16  20  -2     3524.01     6421.12   3632.59 o 
  18  20  -2    24851.40    24486.10   3900.75 o 
  20  20  -2    12099.60    12634.47   3825.58 o 
  22  20  -2     8303.68    10322.08   2796.24 o 
  24  20  -2      383.78      446.57   4239.33 o 
  26  20  -2    19508.45    24534.69   3637.96 o 
  28  20  -2     7544.81     8862.62   3474.07 o 
  30  20  -2     3039.32     2558.44   3864.59 o 
  32  20  -2      707.46     7128.89   3819.68 o 
  34  20  -2     8936.07     9835.47   3881.92 o 
  36  20  -2      205.23     7597.19   4476.04 o 
   0  22  -2   112051.85   127067.63   8759.04 o 
   2  22  -2    28662.39    28123.76   4821.56 o 
   4  22  -2     3025.29     3481.07   3427.60 o 
   6  22  -2    60051.60    58035.51   3689.17 o 
   8  22  -2    32591.03    33742.89   4761.95 o 
  10  22  -2    52502.27    53536.38   3996.46 o 
  12  22  -2    25061.94    25311.00   3451.31 o 
  14  22  -2    48978.26    45486.42   4066.53 o 
  16  22  -2    24599.71    26287.05   3506.60 o 
  18  22  -2    31868.28    33385.52   4127.70 o 
  20  22  -2    35677.79    38428.59   3755.52 o 
  22  22  -2    27302.58    25563.07   3479.46 o 
  24  22  -2     5244.65     8149.03   3870.74 o 
  26  22  -2    11120.92    13572.31   3848.71 o 
  28  22  -2    31291.01    33829.02   4713.65 o 
  30  22  -2     8189.96     8155.01   3995.41 o 
  32  22  -2     2314.29     1931.65   3833.15 o 
  34  22  -2     2584.70     2689.45   3503.60 o 
  36  22  -2     1906.61     2801.43   4485.15 o 
   2  24  -2    51117.17    57242.20   3830.83 o 
   4  24  -2   250163.72   267343.44   6412.52 o 
   6  24  -2    78121.80    77649.40   4183.42 o 
   8  24  -2    82757.60    85699.40   6535.30 o 
  10  24  -2    12243.90    11665.56   3418.71 o 
  12  24  -2    66990.55    71670.14   3640.33 o 
  14  24  -2    39351.28    42508.55   3596.08 o 
  16  24  -2   128519.77   142591.13   7323.58 o 
  18  24  -2    53606.64    57414.77   4438.87 o 
  20  24  -2    12248.85    12747.52   3349.07 o 
  22  24  -2     6213.60     4999.40   2754.81 o 
  24  24  -2    82096.66    83223.95   4919.39 o 
  26  24  -2    15340.59    11801.11   4427.61 o 
  28  24  -2     3084.65     1239.57   4252.38 o 
  30  24  -2     8041.77    11669.60   4463.66 o 
  32  24  -2    44199.28    52289.68   5660.78 o 
  34  24  -2     8377.58    14456.85   4590.24 o 
  36  24  -2     4694.88     1514.31   3786.26 o 
   0  26  -2   287410.00   295989.47  10367.91 o 
   2  26  -2   108773.24   119951.95   5011.55 o 
   4  26  -2    12673.70    13759.76   3915.37 o 
   6  26  -2     2153.45     6854.90   5320.23 o 
   8  26  -2   181217.52   175272.45   5867.34 o 
  10  26  -2     7897.61     8048.54   3353.39 o 
  12  26  -2     5840.14      835.49   3732.40 o 
  14  26  -2     9022.59    10691.25   3344.87 o 
  16  26  -2    26891.33    28481.26   3629.35 o 
  18  26  -2     4243.64     3658.09   3404.29 o 
  20  26  -2     5148.67     9405.09   3186.38 o 
  22  26  -2     3399.53     3357.05   2850.19 o 
  24  26  -2     3264.66     1373.24   4243.92 o 
  26  26  -2     5424.62     6404.04   3720.35 o 
  28  26  -2    28442.07    31913.49   4588.61 o 
  30  26  -2     8235.41     9475.80   3465.53 o 
  32  26  -2     4369.07     7683.28   3238.02 o 
  34  26  -2     7384.25     7529.01   3550.06 o 
  36  26  -2     4583.80     7776.56   5566.06 o 
   2  28  -2    23108.47    48035.16  14909.67 o 
   4  28  -2   380478.78   411755.56   9810.13 o 
   6  28  -2     7708.56    13753.46   5211.35 o 
   8  28  -2    20727.54    21797.57   2954.44 o 
  10  28  -2      628.65     2402.15   2788.15 o 
  12  28  -2   114431.19   110007.38   4485.28 o 
  14  28  -2     7583.98     7368.48   2962.75 o 
  16  28  -2    28903.66    24934.15   4043.80 o 
  18  28  -2     5616.61     6409.57   3150.52 o 
  20  28  -2    14168.38    15798.03   3349.53 o 
  22  28  -2     3892.89     6291.98   2791.00 o 
  24  28  -2    13905.23    16372.74   4001.52 o 
  26  28  -2     4511.00     3803.58   3831.18 o 
  28  28  -2     3503.32     2634.80   5641.32 o 
  30  28  -2     5311.83     5444.35   4337.42 o 
  32  28  -2    20509.82    30913.05   4026.96 o 
  34  28  -2     4269.44     5794.32   4450.59 o 
   0  30  -2   113776.09   105339.82   6763.16 o 
   2  30  -2   356507.34   388618.69  34472.68 o 
   4  30  -2    31733.80    73891.74  28893.14 o 
   6  30  -2     5941.26     7518.00   3820.54 o 
   8  30  -2    90813.60    89490.66   3487.55 o 
  10  30  -2    83686.98    88350.68   3374.79 o 
  12  30  -2   113006.16   106270.77   7508.72 o 
  14  30  -2     2974.72     6434.10   3196.57 o 
  16  30  -2    25242.80    20947.87   3893.99 o 
  18  30  -2    55647.36    53083.75   3990.52 o 
  20  30  -2   124806.48   134998.81   6121.94 o 
  22  30  -2    20823.94    21020.04   3113.81 o 
  24  30  -2      922.44      606.76   3652.62 o 
  26  30  -2     4110.15     2497.27   3896.02 o 
  28  30  -2    40075.47    42557.84   4559.07 o 
  30  30  -2     9358.67    11709.38   4374.17 o 
  32  30  -2     6809.71     9729.49   3476.44 o 
  34  30  -2      456.52     2820.06   4554.36 o 
   2  32  -2    32853.45    55475.52  10148.60 o 
   4  32  -2    76508.39    82759.56   4655.94 o 
   6  32  -2    27218.95    26688.89   3934.78 o 
   8  32  -2     3243.27     1809.63   2972.44 o 
  10  32  -2    32743.41    30947.44   2962.28 o 
  12  32  -2    15802.05    17836.63   3186.56 o 
  14  32  -2    26694.71    26980.04   4026.97 o 
  16  32  -2    42095.11    46184.39   3726.91 o 
  18  32  -2    20023.69    19889.97   4054.09 o 
  20  32  -2    17385.60    17693.34   3291.84 o 
  22  32  -2    14501.44    15154.69   3324.82 o 
  24  32  -2    16114.72    17136.27   4049.47 o 
  26  32  -2    10634.94    10203.73   4465.23 o 
  28  32  -2    11631.65    11283.30   3746.72 o 
  30  32  -2     5671.49     6458.27   3554.21 o 
  32  32  -2     2040.08     1624.25   3659.42 o 
  34  32  -2     3367.43     5016.32   3568.44 o 
   0  34  -2   242512.98   267732.78   9847.43 o 
   2  34  -2   167286.69   173638.66   5149.80 o 
   4  34  -2     1714.15    14238.45   4782.60 o 
   6  34  -2    63401.82    63780.04   4304.79 o 
   8  34  -2    77738.61    72533.41   3552.99 o 
  10  34  -2    88326.81    88666.66   3392.61 o 
  12  34  -2      773.70     1347.27   3288.02 o 
  14  34  -2    12229.73    10186.53   3499.69 o 
  16  34  -2    18315.90    21579.21   2981.23 o 
  18  34  -2     4454.55     5041.86   3426.24 o 
  20  34  -2     5620.22     6864.13   2914.30 o 
  22  34  -2    15142.67    17345.42   3170.06 o 
  24  34  -2      195.56     -967.52   3960.76 o 
  26  34  -2     4328.03     2816.97   4360.13 o 
  28  34  -2     2416.93     5791.88   3877.23 o 
  30  34  -2     6742.64    10711.29   4559.42 o 
  32  34  -2     3030.48     4521.45   3422.43 o 
  34  34  -2     1168.71      -27.32   4609.90 o 
   2  36  -2    93401.08    89055.84   5818.30 o 
   4  36  -2    11614.62    11805.31   4735.55 o 
   6  36  -2   181083.80   179701.44   4919.10 o 
   8  36  -2      308.01      178.09   2945.80 o 
  10  36  -2    31133.26    33308.55   3286.03 o 
  12  36  -2    11559.11    14702.49   2887.89 o 
  14  36  -2   210563.78   204579.34   8101.42 o 
  16  36  -2    14941.81    12398.79   3125.35 o 
  18  36  -2    49775.42    51914.24   4233.38 o 
  20  36  -2     4787.80     2431.22   3631.14 o 
  22  36  -2    99641.42    94920.45   7424.29 o 
  24  36  -2      555.10     6591.51   3373.71 o 
  26  36  -2    78472.23    75900.18   4651.53 o 
  28  36  -2    14914.80    12568.88   4500.58 o 
  30  36  -2    17241.74    20477.05   4022.54 o 
  32  36  -2     2430.48     1978.58   3815.19 o 
  34  36  -2    24931.76    25896.85   4565.07 o 
   0  38  -2     6430.21    14822.31   6985.58 o 
   2  38  -2    59024.87    59385.66   4396.61 o 
   4  38  -2      562.52     2199.42   3299.15 o 
   6  38  -2    49328.22    47513.28   4387.65 o 
   8  38  -2    27053.47    26873.69   3223.90 o 
  10  38  -2    34791.11    34742.62   3289.92 o 
  12  38  -2    21137.37    17980.21   2871.86 o 
  14  38  -2    92706.98    94165.98   4391.01 o 
  16  38  -2    10079.65     7631.41   2959.02 o 
  18  38  -2    21102.16    19735.37   3223.72 o 
  20  38  -2     9085.69    10307.48   3440.50 o 
  22  38  -2    40521.15    35804.13   4706.80 o 
  24  38  -2     1361.56     3987.05   3674.89 o 
  26  38  -2     7893.16     8257.23   4447.98 o 
  28  38  -2      305.77     5462.12   3695.21 o 
  30  38  -2     7804.41    10071.05   4504.96 o 
  32  38  -2     1279.98     4214.44   3550.43 o 
  34  38  -2     3728.77     6239.30   4030.79 o 
   2  40  -2    73038.37    77240.03   5181.82 o 
   4  40  -2    45055.80    39122.16   6556.90 o 
   6  40  -2    80606.40    69253.78   5149.25 o 
   8  40  -2    29398.89    31694.67   4885.18 o 
  10  40  -2    51037.64    52584.54   3797.45 o 
  12  40  -2    23291.51    24787.33   2979.51 o 
  14  40  -2    61834.53    59244.50   3250.47 o 
  16  40  -2    52447.23    53465.32   3253.39 o 
  18  40  -2    31117.20    30768.57   2881.34 o 
  20  40  -2      132.92      204.19   2951.50 o 
  22  40  -2    27059.52    24906.66   4778.71 o 
  24  40  -2    15537.62    19177.53   3936.22 o 
  26  40  -2     9542.03     8293.80   3913.30 o 
  28  40  -2      160.07     1314.39   4406.33 o 
  30  40  -2     1187.08    -1816.59   4385.80 o 
  32  40  -2     2720.20     4547.02   3939.74 o 
   0  42  -2   178865.08   159695.69   8895.46 o 
   2  42  -2    19224.50    41574.04  14306.29 o 
   4  42  -2     6915.46     2477.58   3857.92 o 
   6  42  -2    19974.59    24993.31   4124.89 o 
   8  42  -2   204745.64   206258.14   5857.15 o 
  10  42  -2    62712.45    61622.01   3361.36 o 
  12  42  -2   112905.24   119177.88   4261.97 o 
  14  42  -2    80288.07    81304.80   4437.36 o 
  16  42  -2    43263.39    42118.00   3675.02 o 
  18  42  -2     8481.94    10058.77   2982.36 o 
  20  42  -2    74532.78    74431.94   3612.91 o 
  22  42  -2    47089.24    49440.01   3717.69 o 
  24  42  -2     1894.06      949.93   3971.52 o 
  26  42  -2     2323.91     1673.71   3677.32 o 
  28  42  -2    50307.16    54754.18   4793.57 o 
  30  42  -2    17519.12    14589.27   4737.79 o 
  32  42  -2     2426.69     2949.20   3385.86 o 
   2  44  -2      705.73     9906.46   6981.88 o 
   4  44  -2   120565.36   121951.90  10998.22 o 
   6  44  -2    10495.42    13416.20   3944.72 o 
   8  44  -2     6776.78     6099.85   3700.62 o 
  10  44  -2     8592.63    12354.60   3784.13 o 
  12  44  -2    45955.10    43495.87   3068.20 o 
  14  44  -2    10645.81     9506.99   2862.64 o 
  16  44  -2     9515.19     7705.22   3435.88 o 
  18  44  -2      721.19     2287.94   2925.22 o 
  20  44  -2    11766.31    12094.29   2560.40 o 
  22  44  -2      488.00     3158.70   3183.59 o 
  24  44  -2    13964.16    14576.08   3956.95 o 
  26  44  -2     9446.21     7537.59   3369.73 o 
  28  44  -2     1252.81     -782.26   4345.19 o 
  30  44  -2     5832.94     7267.92   4631.60 o 
  32  44  -2     5460.18     6860.07   4001.35 o 
   0  46  -2   204797.72   183253.31   9149.02 o 
   2  46  -2     3604.73    35489.45  22304.63 o 
   4  46  -2     1664.27     -631.25   3926.71 o 
   6  46  -2      737.36    -1310.60   4750.36 o 
   8  46  -2   187500.48   181876.22   5668.86 o 
  10  46  -2     3839.01     4851.42   2905.34 o 
  12  46  -2    17302.97    19266.87   3444.46 o 
  14  46  -2     2932.17     1632.01   2833.01 o 
  16  46  -2    80362.15    72810.84   3687.72 o 
  18  46  -2    10074.22    10031.29   2593.83 o 
  20  46  -2    38332.18    37947.62   3534.86 o 
  22  46  -2     6135.75     3637.79   3281.81 o 
  24  46  -2     4549.13     6877.46   3802.53 o 
  26  46  -2     3513.13     6897.01   3384.14 o 
  28  46  -2    16943.85    19418.46   3865.31 o 
  30  46  -2     2669.64     5337.96   3471.49 o 
  32  46  -2      528.55     4334.48   3284.93 o 
   2  48  -2    33056.98    38611.24   4560.78 o 
   4  48  -2    72881.18    71896.86   5258.15 o 
   6  48  -2   105834.04    96233.77   4902.73 o 
   8  48  -2    50414.92    45660.60   3940.53 o 
  10  48  -2     1608.81     4203.27   3162.18 o 
  12  48  -2    17618.11    15558.16   3351.51 o 
  14  48  -2    49596.34    48103.61   3424.11 o 
  16  48  -2    88258.95    82709.70   4456.55 o 
  18  48  -2     2642.47     2144.36   2723.89 o 
  20  48  -2     2199.38     4050.94   3312.14 o 
  22  48  -2    24029.87    18287.02   3261.81 o 
  24  48  -2    56143.93    46786.68   4134.12 o 
  26  48  -2    14320.13    13161.01   3405.48 o 
  28  48  -2     3821.50     7444.06   3290.11 o 
  30  48  -2     3992.78     3195.99   3583.05 o 
  32  48  -2    22925.95    19330.20   6635.64 o 
   0  50  -2    64468.66    58114.84   7836.72 o 
   2  50  -2    22008.51    25163.35   4309.91 o 
   4  50  -2     3340.32     1883.58   4079.70 o 
   6  50  -2    19803.36    18669.69   4903.93 o 
   8  50  -2    42658.67    43922.50   4403.51 o 
  10  50  -2    11877.20    10618.56   3745.36 o 
  12  50  -2    10217.54     8089.38   3448.02 o 
  14  50  -2    32906.42    35060.79   3327.25 o 
  16  50  -2     9236.29     5600.41   3490.05 o 
  18  50  -2    21784.95    21540.93   3131.98 o 
  20  50  -2    17559.61    20136.93   3481.60 o 
  22  50  -2     4224.05     3037.26   3278.21 o 
  24  50  -2    13023.43    13466.31   3831.19 o 
  26  50  -2    12586.30    14890.18   3374.93 o 
  28  50  -2     5104.96     5067.04   3535.96 o 
  30  50  -2     2975.05     2498.77   3410.92 o 
   2  52  -2    56470.49    49267.83   5594.47 o 
   4  52  -2    21895.33    24656.29   3813.56 o 
   6  52  -2   106589.10    92508.42   8897.92 o 
   8  52  -2    25839.54    18513.67   4047.11 o 
  10  52  -2    12210.98    14033.37   3808.00 o 
  12  52  -2    17088.75    14876.23   3511.37 o 
  14  52  -2    25607.14    24905.76   3307.43 o 
  16  52  -2     7268.45     6712.90   3414.36 o 
  18  52  -2    10457.02     8514.57   3069.38 o 
  20  52  -2     8528.32     7534.47   3324.86 o 
  22  52  -2     7247.83     6962.19   3816.28 o 
  24  52  -2      784.17     3002.68   3769.81 o 
  26  52  -2    24571.76    20919.26   3854.33 o 
  28  52  -2     3698.43     5521.61   3640.71 o 
  30  52  -2     1185.71     2610.70   3238.94 o 
   0  54  -2    20558.14    30340.06   7328.12 o 
   2  54  -2    46027.43    45925.74   4011.62 o 
   4  54  -2     1485.00    10504.31   4818.45 o 
   6  54  -2    46823.88    42656.80   4079.30 o 
   8  54  -2    18593.34    15617.30   4798.60 o 
  10  54  -2    89368.13    80973.72   4459.27 o 
  12  54  -2    21242.74    17991.89   3438.88 o 
  14  54  -2    15639.24    14171.73   3435.06 o 
  16  54  -2      526.27     1839.97   3049.23 o 
  18  54  -2    94463.54    81788.96   4915.91 o 
  20  54  -2     3496.84     2527.71   3801.17 o 
  22  54  -2    45517.75    41614.73   4010.02 o 
  24  54  -2     4536.63     6048.79   3797.92 o 
  26  54  -2    28159.86    24395.20   4103.61 o 
  28  54  -2     2770.29     1247.97   3420.98 o 
  30  54  -2    36317.21    33303.60   5273.02 o 
   2  56  -2    45014.84    43275.90   4547.05 o 
   4  56  -2    12987.45     8606.12   4157.38 o 
   6  56  -2    40691.52    37151.68   4262.31 o 
   8  56  -2     3640.54    -2489.55   4655.80 o 
  10  56  -2    17695.58    19522.33   4509.46 o 
  12  56  -2    16535.36    15512.76   3238.13 o 
  14  56  -2    23555.07    22755.39   3564.94 o 
  16  56  -2     9576.74     8065.38   3197.23 o 
  18  56  -2    37358.93    30183.97   4434.39 o 
  20  56  -2     5535.24     4962.08   3798.56 o 
  22  56  -2     3552.39     1952.93   3921.80 o 
  24  56  -2     4030.99     6588.53   3371.29 o 
  26  56  -2    18039.38    13369.34   3921.65 o 
  28  56  -2       59.01      460.79   3374.45 o 
   0  58  -2    44466.57    52755.91   6155.20 o 
   2  58  -2    73969.00    75886.69   5716.18 o 
   4  58  -2     9329.64    11488.94   5068.85 o 
   6  58  -2    78221.27    72992.92   4589.80 o 
   8  58  -2    45953.05    41831.14   4953.92 o 
  10  58  -2    31759.57    29323.78   4530.17 o 
  12  58  -2    38109.97    36672.13   6491.10 o 
  14  58  -2    30419.64    27475.71   3555.97 o 
  16  58  -2     5137.15     7240.04   3237.26 o 
  18  58  -2    15352.78     9480.33   4347.78 o 
  20  58  -2    22681.61    18295.34   3962.85 o 
  22  58  -2     3432.73     5052.56   3793.75 o 
  24  58  -2     3122.13      620.15   3532.74 o 
  26  58  -2     1115.63     2601.99   3932.40 o 
  28  58  -2     4259.34     3291.40   3645.27 o 
   2  60  -2     7071.78    19764.97  11445.92 o 
   4  60  -2   153081.31   150043.95   4790.82 o 
   6  60  -2    12453.41    11196.72   3594.71 o 
   8  60  -2    13313.09     8441.32   3975.29 o 
  10  60  -2    22446.32    18294.47   4135.66 o 
  12  60  -2    97069.05    84544.04   5785.51 o 
  14  60  -2    15490.67    13237.37   3202.81 o 
  16  60  -2    75113.55    71811.57   5784.12 o 
  18  60  -2    33502.98    27346.61   4459.93 o 
  20  60  -2     7975.00     8536.62   3845.03 o 
  22  60  -2     1178.34     1377.31   3423.31 o 
  24  60  -2    57218.36    50534.74   3970.82 o 
  26  60  -2    16011.08    14864.88   3931.42 o 
  28  60  -2     1150.15     -394.28   3488.44 o 
   0  62  -2    27918.91    34318.48   7801.14 o 
   2  62  -2      250.14    -2207.45   4101.40 o 
   4  62  -2     3059.90     4746.65   3769.51 o 
   6  62  -2      133.26     3090.22   4671.18 o 
   8  62  -2    29015.54    27239.84   4410.09 o 
  10  62  -2     2290.29     6280.34   4510.43 o 
  12  62  -2     9752.02    13088.83   4718.14 o 
  14  62  -2     8897.92     8853.73   3353.38 o 
  16  62  -2     8821.39     9413.73   3824.06 o 
  18  62  -2     1827.34    -1676.58   4209.87 o 
  20  62  -2    10363.95     8522.04   3902.36 o 
  22  62  -2     8386.36     7908.36   3877.86 o 
  24  62  -2     3299.06     3873.53   3631.25 o 
  26  62  -2     2583.21     4742.88   3803.35 o 
   2  64  -2     4624.81     4241.55   3415.97 o 
   4  64  -2    96225.79    91996.71   4534.59 o 
   6  64  -2    22383.05    16830.83   4305.98 o 
   8  64  -2     7804.70    10765.69   4620.39 o 
  10  64  -2      265.25     4429.27   4340.37 o 
  12  64  -2    81312.17    64442.75   4973.61 o 
  14  64  -2    21285.67    18497.78   4000.73 o 
  16  64  -2    20557.88    18840.06   3918.02 o 
  18  64  -2     5026.52     6552.62   4227.67 o 
  20  64  -2    15886.26    12326.89   4095.44 o 
  22  64  -2     4725.69     1643.45   4090.27 o 
  24  64  -2     5016.32     5627.89   3673.85 o 
  26  64  -2     5310.10     6275.97   3861.80 o 
   0  66  -2   102660.64    90827.42   8412.06 o 
   2  66  -2    17196.13    23404.63   5643.50 o 
   4  66  -2    28729.45    25534.09   4614.57 o 
   6  66  -2    15445.84    16378.51   4893.39 o 
   8  66  -2    23187.40    17179.92   4193.74 o 
  10  66  -2    40733.70    33410.43   4977.50 o 
  12  66  -2    63627.64    51563.88   5042.05 o 
  14  66  -2     3063.67     5441.76   4045.16 o 
  16  66  -2     7971.49     8236.30   3679.97 o 
  18  66  -2    40519.54    33705.41   4656.28 o 
  20  66  -2    38481.82    31620.82   4779.66 o 
  22  66  -2     3037.06     4507.39   3723.33 o 
  24  66  -2       60.14      619.46   3424.22 o 
  26  66  -2    12263.28     9330.71   4469.25 o 
   2  68  -2     7405.09     5911.67   5776.23 o 
   4  68  -2    25731.15    23311.40   4145.12 o 
   6  68  -2    11918.44    13510.36   4780.23 o 
   8  68  -2     6844.60     7396.02   4718.63 o 
  10  68  -2     2217.58     3678.78   4249.45 o 
  12  68  -2    18875.46    11374.98   4693.66 o 
  14  68  -2     4928.88     4335.67   4475.87 o 
  16  68  -2    13849.93    11248.91   5481.91 o 
  18  68  -2     4992.16     2920.50   4336.21 o 
  20  68  -2     1690.42     -697.15   4292.76 o 
  22  68  -2     1053.73     2517.21   3430.13 o 
  24  68  -2    18751.49    16837.11   3877.97 o 
   0  70  -2    15700.09    17274.90   6345.00 o 
   2  70  -2    51547.01    48361.88   5314.30 o 
   4  70  -2      162.33      593.84   4914.92 o 
   6  70  -2     9960.43    11519.19   4711.15 o 
   8  70  -2    24900.78    18818.63   4324.59 o 
  10  70  -2    45541.77    38030.23   5157.43 o 
  12  70  -2      331.35     1073.17   3974.85 o 
  14  70  -2     3862.69     5040.15   4457.28 o 
  16  70  -2    12438.52    11467.67   5718.67 o 
  18  70  -2    14914.02    11306.34   4485.13 o 
  20  70  -2      761.44     4587.53   4320.94 o 
  22  70  -2     7124.28     6450.52   3651.90 o 
  24  70  -2     3206.76      833.90   4242.04 o 
   2  72  -2    25798.94    25116.66   4826.93 o 
   4  72  -2    16875.93    15459.97   4981.36 o 
   6  72  -2    73065.10    63035.57   4970.20 o 
   8  72  -2      237.93      151.15   4768.02 o 
  10  72  -2    11634.79    10815.87   3964.48 o 
  12  72  -2    20157.50    13772.56   5860.24 o 
  14  72  -2    51095.31    43081.71   5077.63 o 
  16  72  -2      741.43     5023.96   5340.01 o 
  18  72  -2    12431.70    10893.31   5543.55 o 
  20  72  -2    23466.34    18949.43   4013.25 o 
  22  72  -2    17550.80    15373.66   3916.65 o 
   0  74  -2       73.46     8016.15   7384.46 o 
   2  74  -2    32728.23    30054.88   5070.26 o 
   4  74  -2     3169.21     2434.45   4738.70 o 
   6  74  -2    11257.97     9857.50   4413.71 o 
   8  74  -2     1539.33     3674.49   4724.25 o 
  10  74  -2     9237.07     6396.99   4031.37 o 
  12  74  -2     1094.44     2839.50   4826.74 o 
  14  74  -2     6153.18     6781.72   5011.60 o 
  16  74  -2     2209.57     3452.34   5266.52 o 
  18  74  -2    11953.27     7098.74   5909.87 o 
  20  74  -2     3257.66     3653.08   4054.64 o 
  22  74  -2     5410.65     3509.88   3749.80 o 
   2  76  -2    51290.59    47959.82   5611.75 o 
   4  76  -2    25862.96    20381.94   4472.37 o 
   6  76  -2    31737.94    24479.27   4203.55 o 
   8  76  -2     7508.78     6009.49   4802.43 o 
  10  76  -2    32123.42    23334.36   6641.21 o 
  12  76  -2    14039.32    12975.65   5337.81 o 
  14  76  -2    10344.15     6565.76   4858.91 o 
  16  76  -2     9181.25     6684.67   5700.92 o 
  18  76  -2    11875.07    10618.94   6134.94 o 
  20  76  -2      685.14     6464.11   5957.93 o 
   0  78  -2   152646.67   126686.55   7663.23 o 
   2  78  -2     1249.99     4039.40   6355.38 o 
   4  78  -2     9768.76    10731.72   3746.29 o 
   6  78  -2    14972.81    11258.65   4600.98 o 
   8  78  -2    53159.21    39584.20   6821.66 o 
  10  78  -2     1483.24    -1045.18   3920.52 o 
  12  78  -2    24348.33    20517.31   4745.33 o 
  14  78  -2    14533.63     9587.62   4155.16 o 
  16  78  -2    13813.24    12395.39   5916.39 o 
  18  78  -2     3488.86     2780.88   6005.67 o 
  20  78  -2    38864.42    29109.32   8775.35 o 
   2  80  -2     1338.76     1957.28   5656.60 o 
   4  80  -2    15542.61    15711.09   4505.33 o 
   6  80  -2      348.32     1173.75   3738.08 o 
   8  80  -2     8932.70     4643.79   5261.44 o 
  10  80  -2     4855.41     3530.63   4639.29 o 
  12  80  -2    12712.28    10137.77   5274.57 o 
  14  80  -2     1490.72     3722.96   5265.05 o 
  16  80  -2     8777.33     5383.16   5872.93 o 
  18  80  -2     8633.30     8085.76   6010.84 o 
   0  82  -2    66278.05    57727.82   8717.52 o 
   2  82  -2     7747.00     8597.77   4654.32 o 
   4  82  -2      409.10      569.46   4259.23 o 
   6  82  -2     1763.85     -249.22   5980.18 o 
   8  82  -2    39526.64    34602.13   5150.17 o 
  10  82  -2     5500.76     2466.09   5351.85 o 
  12  82  -2     5574.38     3706.97   5055.01 o 
  14  82  -2     5951.21     4687.98   5324.48 o 
  16  82  -2    13040.42     8823.41   6036.00 o 
   2  84  -2    15304.49    13374.90   6007.98 o 
   4  84  -2    29326.93    23565.27   5831.67 o 
   6  84  -2    31207.57    25154.09   5067.18 o 
   8  84  -2    17444.84    13690.33   4859.62 o 
  10  84  -2     2501.46     3363.42   5433.60 o 
  12  84  -2    13517.26    10873.29   5349.01 o 
  14  84  -2    40909.74    20093.59   6389.29 o 
   0  86  -2     6936.27     5831.95   8186.67 o 
   2  86  -2     4535.04     5189.68   5069.69 o 
   4  86  -2     2635.57     5192.85   8460.99 o 
   6  86  -2     9946.87     5489.63   4852.78 o 
   8  86  -2    14613.93     8764.69   4543.16 o 
  10  86  -2     6537.06     4073.20   5163.20 o 
  12  86  -2     4084.53     5958.35   5327.99 o 
   2  88  -2    15373.68    18335.12   8506.96 o 
   4  88  -2    26933.09    25065.44   6041.54 o 
   6  88  -2    28564.60    21715.81   4990.24 o 
   8  88  -2      371.44     2354.79   4513.05 o 
  10  88  -2     6741.80     3912.68   4856.39 o 
   2  90  -2    27085.90    18219.62   5331.49 o 
   4  90  -2      115.76     5823.37   4738.07 o 
   6  90  -2    12506.09     8019.20   4319.05 o 
   1   1  -1   288247.13   284665.91  10420.37 o 
   3   1  -1    76675.41    82711.87   5052.82 o 
   5   1  -1   111327.69   111397.58   5446.96 o 
   7   1  -1   319266.41   309644.53   9528.06 o 
   9   1  -1   336178.06   345004.31   9031.00 o 
  11   1  -1    19707.89    21960.15   3049.54 o 
  13   1  -1     9599.09     7631.73   3036.16 o 
  15   1  -1   229160.94   216132.59   4337.38 o 
  17   1  -1   181093.98   178988.89   6959.52 o 
  19   1  -1    12852.75    14373.76   3894.04 o 
  21   1  -1    27219.21    25724.38   3908.67 o 
  23   1  -1    72874.45    72546.94   4070.16 o 
  25   1  -1    15550.56    15484.65   3011.59 o 
  27   1  -1    23585.29    21776.89   3228.12 o 
  29   1  -1     1077.62     5133.49   3050.44 o 
  31   1  -1     6472.29     8050.97   3785.60 o 
  33   1  -1     9911.44    13469.72   2950.13 o 
  35   1  -1     7749.40     9105.73   3426.99 o 
  37   1  -1     1204.71    -3610.43   3610.43 o 
  39   1  -1     7015.01     5178.87   2881.47 o 
   1   3  -1    19875.71    19264.38   7474.12 o 
   3   3  -1   113770.79   100404.15   6817.57 o 
   5   3  -1    80610.45    79890.52   5125.80 o 
   7   3  -1    77041.74    81913.38   4690.13 o 
   9   3  -1    91106.96   110347.92  12377.02 o 
  11   3  -1    21622.34    20475.01   3227.60 o 
  13   3  -1     6217.40     7330.74   2688.66 o 
  15   3  -1    16723.29    15691.73   3042.12 o 
  17   3  -1    95875.51   100845.20   4444.92 o 
  19   3  -1    20894.56    23771.51   2856.06 o 
  21   3  -1     7348.79     7119.87   2870.26 o 
  23   3  -1     6396.50     7882.77   2823.90 o 
  25   3  -1      405.33     1169.15   2708.01 o 
  27   3  -1     8868.86     9828.19   2900.34 o 
  29   3  -1    16668.09    19317.68   3240.59 o 
  31   3  -1     5144.71     4629.50   3250.83 o 
  33   3  -1     4090.59     2140.41   2706.42 o 
  35   3  -1     3572.86     5756.17   3502.39 o 
  37   3  -1     1920.98     1311.75   3014.63 o 
  39   3  -1     6646.80    10271.43   3328.97 o 
   1   5  -1    81010.75    88092.93   6325.75 o 
   3   5  -1   597519.69   541442.81  13359.83 o 
   5   5  -1   357534.75   361776.09   9576.99 o 
   7   5  -1   134639.05   129881.91   7710.97 o 
   9   5  -1    89835.06    87796.99   4547.76 o 
  11   5  -1     2796.59     4285.74   3099.68 o 
  13   5  -1   327344.41   319927.41   4943.78 o 
  15   5  -1    74928.44    73320.91   3031.23 o 
  17   5  -1    56809.83    57800.73   3879.94 o 
  19   5  -1    36305.33    37058.50   4009.16 o 
  21   5  -1   110220.34   106390.97   4101.90 o 
  23   5  -1    14024.24    10546.17   3735.62 o 
  25   5  -1     6167.37     8004.96   2744.13 o 
  27   5  -1   106582.31   108250.09   8040.36 o 
  29   5  -1    12806.21    11591.75   3015.87 o 
  31   5  -1    31710.76    33379.13   3428.47 o 
  33   5  -1     1741.39     1362.83   2999.01 o 
  35   5  -1    25273.85    28131.37   3218.80 o 
  37   5  -1     1691.71     5007.05   3126.57 o 
  39   5  -1     6439.44     9950.98   3469.66 o 
   1   7  -1    30046.73    30200.65   6124.48 o 
   3   7  -1  1035061.88   986263.50  29030.18 o 
   5   7  -1   254234.28   263142.38  11031.61 o 
   7   7  -1    76321.05    72601.70   5800.57 o 
   9   7  -1    90681.28    91288.00   4141.28 o 
  11   7  -1   145169.52   140314.67   4489.30 o 
  13   7  -1   225992.06   242322.66   4440.38 o 
  15   7  -1   117852.51   120980.88   3537.40 o 
  17   7  -1    51692.23    49757.92   3292.84 o 
  19   7  -1   106729.47   108073.77   6787.33 o 
  21   7  -1    68850.14    77449.56   4968.85 o 
  23   7  -1    62478.32    60762.77   3982.15 o 
  25   7  -1     8128.56     8595.43   3600.47 o 
  27   7  -1   102055.27    97164.68   8916.59 o 
  29   7  -1    19527.37    20514.18   3370.56 o 
  31   7  -1    42008.68    43971.09   3610.17 o 
  33   7  -1     2089.02     2508.43   2977.38 o 
  35   7  -1     3384.77     4282.57   2957.81 o 
  37   7  -1    14677.16    12441.38   3150.29 o 
  39   7  -1     3751.20     1802.55   3208.21 o 
   1   9  -1    26571.15    27220.55   5424.97 o 
   3   9  -1    30876.20    62363.39  19942.81 o 
   5   9  -1    73750.49    69259.75   9288.45 o 
   7   9  -1    27028.92    24703.55   3573.92 o 
   9   9  -1    43836.50    44249.02   4004.52 o 
  11   9  -1    17268.07    16721.85   3846.60 o 
  13   9  -1    24858.16    21530.29   3184.19 o 
  15   9  -1    43783.40    46354.98   3302.20 o 
  17   9  -1    12915.65    12953.08   3251.08 o 
  19   9  -1     8079.96     6915.82   3743.03 o 
  21   9  -1     1729.95     2103.77   3302.19 o 
  23   9  -1    16284.90    15812.38   2796.40 o 
  25   9  -1     2971.87     5716.23   3603.19 o 
  27   9  -1     8276.96     4091.86   2882.34 o 
  29   9  -1    12989.80    11450.89   3371.13 o 
  31   9  -1    10507.16     8318.85   3589.94 o 
  33   9  -1     3775.12     4834.72   3103.45 o 
  35   9  -1     2442.84     5029.60   2945.56 o 
  37   9  -1     4257.92     2278.82   3040.47 o 
  39   9  -1     6249.99     6867.57   3332.45 o 
   1  11  -1   763972.50   776719.50  34985.11 o 
   3  11  -1   146013.30   144056.72   6735.96 o 
   5  11  -1    44645.26    43659.74   5505.36 o 
   7  11  -1   346991.63   345666.19  15839.17 o 
   9  11  -1    86612.38    78617.63   4448.41 o 
  11  11  -1   180498.48   179419.19  10216.11 o 
  13  11  -1    70338.62    70420.71   3374.48 o 
  15  11  -1    39768.56    36236.98   2898.99 o 
  17  11  -1    92367.29    89697.27   4087.01 o 
  19  11  -1    75737.30    70177.00   3594.34 o 
  21  11  -1    23659.62    20448.81   3093.99 o 
  23  11  -1    59965.91    56478.89   3261.63 o 
  25  11  -1    67079.15    68802.38   5036.08 o 
  27  11  -1    72459.63    79369.40   6810.35 o 
  29  11  -1    20740.54    22442.14   3473.95 o 
  31  11  -1     3828.90     6749.66   3283.93 o 
  33  11  -1    46558.36    51776.21   4039.55 o 
  35  11  -1    13526.31    17004.02   3419.10 o 
  37  11  -1     1447.95     5306.55   2741.46 o 
  39  11  -1     1176.72     1046.88   3064.36 o 
   1  13  -1  1214740.13  1182688.38  51951.51 o 
   3  13  -1   342377.16   345759.91   8509.44 o 
   5  13  -1   234561.17   238243.75  10943.03 o 
   7  13  -1    37042.07    34096.42   4387.38 o 
   9  13  -1   403050.16   395856.38   7846.30 o 
  11  13  -1    93400.07   101326.48   6413.73 o 
  13  13  -1    36390.09    35875.19   3873.98 o 
  15  13  -1    28710.08    27025.78   3335.01 o 
  17  13  -1   259567.70   252972.08   5019.05 o 
  19  13  -1    52026.09    49765.00   3380.54 o 
  21  13  -1     1129.17      641.85   2907.00 o 
  23  13  -1    50878.20    56314.96   3226.36 o 
  25  13  -1    87429.03    90875.48   4914.03 o 
  27  13  -1    44875.10    51889.05   4724.86 o 
  29  13  -1     2602.97     1231.10   2800.89 o 
  31  13  -1    49709.09    49575.46   4411.10 o 
  33  13  -1    13696.93    16130.37   3148.59 o 
  35  13  -1     8654.13    12977.45   3709.66 o 
  37  13  -1     1620.06     5103.06   3305.22 o 
  39  13  -1     6530.75     9739.74   3902.60 o 
   1  15  -1   178648.09   202553.98   8232.15 o 
   3  15  -1   610394.00   654965.25  17224.27 o 
   5  15  -1   266808.63   267339.38  12587.88 o 
   7  15  -1    39133.96    38748.95   3996.78 o 
   9  15  -1     6050.78     4968.64   3628.98 o 
  11  15  -1    61649.11    61532.89   3690.12 o 
  13  15  -1   110932.36   108859.84   4530.28 o 
  15  15  -1     1409.20     2003.87   2769.40 o 
  17  15  -1     5784.25     4257.36   3449.16 o 
  19  15  -1      746.61    -1599.10   3756.99 o 
  21  15  -1    22880.48    24625.21   3057.16 o 
  23  15  -1    10645.02    10932.67   3614.39 o 
  25  15  -1     4842.25     7117.08   3784.56 o 
  27  15  -1    43290.35    39373.99   3368.20 o 
  29  15  -1    14462.83    17378.81   2660.58 o 
  31  15  -1    15998.96    16445.03   2930.59 o 
  33  15  -1    10789.73    12628.42   3070.59 o 
  35  15  -1     9414.91    12746.21   3272.06 o 
  37  15  -1     1659.05     5011.39   3439.43 o 
  39  15  -1     3619.89     4933.64   3495.61 o 
   1  17  -1   375499.44   388226.13   8677.23 o 
   3  17  -1   691934.81   674429.19  15613.07 o 
   5  17  -1   151944.59   144432.83  16918.10 o 
   7  17  -1    24660.53    23609.86   4859.36 o 
   9  17  -1    16587.29    17789.64   3672.82 o 
  11  17  -1   459655.56   466942.81  11350.42 o 
  13  17  -1   121850.13   121565.16   4967.34 o 
  15  17  -1    33818.81    32486.71   3466.01 o 
  17  17  -1    15321.54    16852.65   3466.23 o 
  19  17  -1   181949.23   188555.05  10746.06 o 
  21  17  -1    86817.84    88116.63   4075.44 o 
  23  17  -1    47639.17    49319.28   3543.54 o 
  25  17  -1     8902.93    17057.47   3684.42 o 
  27  17  -1    31926.38    28879.71   3308.05 o 
  29  17  -1    19298.57    17844.82   3082.34 o 
  31  17  -1    18767.99    20503.39   3040.17 o 
  33  17  -1     6809.48     6211.46   2738.98 o 
  35  17  -1     9513.13    10745.71   2801.70 o 
  37  17  -1     9334.75    11230.43   3029.50 o 
  39  17  -1     1553.96     1400.90   3242.97 o 
   1  19  -1   174914.03   179502.56  10469.93 o 
   3  19  -1   224884.66   224989.11   6330.13 o 
   5  19  -1   301530.63   296346.44  12598.07 o 
   7  19  -1     8444.04     7545.05   4045.21 o 
   9  19  -1    16900.43    15077.97   4041.92 o 
  11  19  -1   224334.75   237994.84  10413.72 o 
  13  19  -1   324642.78   342165.75  16980.23 o 
  15  19  -1     2571.68     2348.65   2771.72 o 
  17  19  -1    15784.03    13508.38   3378.95 o 
  19  19  -1   144419.67   137564.78   4741.77 o 
  21  19  -1    64915.61    67618.70   3696.42 o 
  23  19  -1    37893.12    41237.18   3864.00 o 
  25  19  -1    41113.83    40267.54   3653.13 o 
  27  19  -1    57895.58    60024.90   3516.47 o 
  29  19  -1    30281.59    29776.92   3383.86 o 
  31  19  -1    28077.06    27037.84   3482.00 o 
  33  19  -1     6397.23     9505.13   3283.36 o 
  35  19  -1    11812.41    12583.93   3045.56 o 
  37  19  -1     8886.49     4610.31   3145.34 o 
  39  19  -1     3790.11     3836.42   3872.05 o 
   1  21  -1    20415.99    19409.05   5053.95 o 
   3  21  -1    27689.38    28954.56   3975.55 o 
   5  21  -1    28800.27    28314.07   4207.47 o 
   7  21  -1    41316.70    50829.23  12163.24 o 
   9  21  -1     7610.45     6582.63   3636.21 o 
  11  21  -1    50827.70    50685.57   3564.14 o 
  13  21  -1    35525.41    36446.89   3403.46 o 
  15  21  -1     8510.93     7518.31   3274.16 o 
  17  21  -1     7756.99     9461.09   3836.62 o 
  19  21  -1    16209.54    19344.99   3788.49 o 
  21  21  -1     7752.71     7460.80   3756.69 o 
  23  21  -1    18489.35    17670.13   3513.25 o 
  25  21  -1    16836.77    16540.97   3430.17 o 
  27  21  -1     5435.11     6474.22   2861.66 o 
  29  21  -1      155.13     1115.99   3157.97 o 
  31  21  -1     4194.78     2447.53   3243.26 o 
  33  21  -1     6941.19     9806.85   3696.54 o 
  35  21  -1     1634.47     2011.54   3691.95 o 
  37  21  -1      600.59     2896.69   3009.99 o 
  39  21  -1      549.26     1939.92   3180.26 o 
   1  23  -1   105433.57   113417.62   6821.52 o 
   3  23  -1    66863.46    65236.04   4256.15 o 
   5  23  -1   143197.41   146559.63   5000.21 o 
   7  23  -1    32451.61    28787.21   4164.97 o 
   9  23  -1   393688.78   359073.56  17924.27 o 
  11  23  -1    75937.08    76714.85   4152.34 o 
  13  23  -1   163824.80   164710.45   6609.97 o 
  15  23  -1    13755.95    13501.25   4484.41 o 
  17  23  -1   389462.88   410140.69  36440.89 o 
  19  23  -1    19853.42    23240.56   3951.13 o 
  21  23  -1    29093.94    29293.74   3325.18 o 
  23  23  -1    50425.39    52369.91   3474.76 o 
  25  23  -1    98470.09    98605.38   4882.33 o 
  27  23  -1     7084.80     6309.99   3308.58 o 
  29  23  -1    12047.34    10730.13   3319.56 o 
  31  23  -1    20432.77    20380.73   3733.99 o 
  33  23  -1    22487.94    23734.05   3493.11 o 
  35  23  -1     9780.95    11290.51   3414.04 o 
  37  23  -1     3603.58     3788.47   3103.22 o 
  39  23  -1     6875.62     5854.84   3007.42 o 
   1  25  -1    77074.55    74452.50   6104.82 o 
   3  25  -1    85195.90    88365.21   4401.45 o 
   5  25  -1   121806.02   130315.84   5990.41 o 
   7  25  -1   280912.50   283062.59  10358.08 o 
   9  25  -1   127247.81   127626.78   6253.82 o 
  11  25  -1   221816.61   206233.05  12771.52 o 
  13  25  -1   123679.13   108689.13   5068.48 o 
  15  25  -1    87411.84    79604.89   5381.45 o 
  17  25  -1    61190.24    56657.94   5031.73 o 
  19  25  -1    48503.45    44906.89   4442.20 o 
  21  25  -1    28566.31    30360.55   3034.51 o 
  23  25  -1    35566.00    33906.72   3359.79 o 
  25  25  -1    42005.41    36248.28   3453.27 o 
  27  25  -1    11889.84    11230.04   3155.19 o 
  29  25  -1     4128.17     5586.81   3311.20 o 
  31  25  -1     7154.74     9350.74   2965.93 o 
  33  25  -1    31070.06    38295.00   3868.46 o 
  35  25  -1     2704.74     3969.91   2990.03 o 
  37  25  -1        2.98     3948.35   3115.87 o 
  39  25  -1     1198.58     4868.92   3178.64 o 
   1  27  -1     6719.58     8911.29   4905.71 o 
   3  27  -1    23672.95    23785.98   4513.06 o 
   5  27  -1    36501.69    36789.03   3893.05 o 
   7  27  -1    24862.13    22929.59   3809.17 o 
   9  27  -1    24840.58    22210.66   3621.85 o 
  11  27  -1    22905.46    23118.50   3946.87 o 
  13  27  -1    22289.78    20258.15   3138.27 o 
  15  27  -1    10081.00     7333.57   3441.84 o 
  17  27  -1    26591.60    28736.76   4158.39 o 
  19  27  -1    13335.65    10155.90   3406.77 o 
  21  27  -1     6734.10     5514.70   3893.57 o 
  23  27  -1     7306.23     7750.23   3066.76 o 
  25  27  -1     4462.37     5134.96   2769.77 o 
  27  27  -1    26355.09    27207.82   3029.70 o 
  29  27  -1     4409.80     2956.89   3697.90 o 
  31  27  -1      263.53     3044.53   2968.89 o 
  33  27  -1     2965.27     5666.31   3011.87 o 
  35  27  -1     7019.83    10064.59   3016.42 o 
  37  27  -1     2029.03     2484.99   3155.73 o 
   1  29  -1    38326.80    35512.84   5078.57 o 
   3  29  -1   300061.34   289166.59  15130.86 o 
   5  29  -1   153283.83   144224.58   6500.60 o 
   7  29  -1    53756.11    53390.64   4251.84 o 
   9  29  -1    33457.49    27945.02   3819.45 o 
  11  29  -1   160110.84   158304.34   8018.35 o 
  13  29  -1    47214.72    44797.71   3396.69 o 
  15  29  -1    69676.05    70048.17   4857.25 o 
  17  29  -1    50934.60    52939.07   5816.99 o 
  19  29  -1    88570.23    80383.66   4585.28 o 
  21  29  -1    23724.87    19795.90   3887.34 o 
  23  29  -1    85389.09    87945.22   5021.22 o 
  25  29  -1    31412.57    29959.74   3311.05 o 
  27  29  -1     8230.08     6435.72   3264.52 o 
  29  29  -1    24320.64    23740.23   3374.46 o 
  31  29  -1    25485.02    28177.92   3433.51 o 
  33  29  -1     5915.71     9300.62   2871.34 o 
  35  29  -1      198.94     4423.22   2946.87 o 
  37  29  -1    12464.47    14005.07   2935.96 o 
   1  31  -1   221946.95   211161.17   6373.36 o 
   3  31  -1    70643.76    70820.04   5470.99 o 
   5  31  -1   304811.06   286178.75  15364.84 o 
   7  31  -1    53023.55    46922.29   3768.38 o 
   9  31  -1    78789.59    71019.66   4108.83 o 
  11  31  -1    24157.11    26642.15   3149.91 o 
  13  31  -1   196015.78   180461.23  11618.97 o 
  15  31  -1    53388.91    49274.11   4832.05 o 
  17  31  -1    12529.12     7703.13   4549.17 o 
  19  31  -1    32743.39    34793.98   3836.05 o 
  21  31  -1   120067.31   110334.73  11148.34 o 
  23  31  -1    23621.83    28340.10   5927.69 o 
  25  31  -1     1548.71     5887.64   4391.69 o 
  27  31  -1    12256.10    12975.47   3038.54 o 
  29  31  -1    21513.89    23947.22   3399.71 o 
  31  31  -1     5575.64     4746.31   3466.03 o 
  33  31  -1      714.07     3902.06   3186.75 o 
  35  31  -1    13144.18    10523.62   2962.39 o 
  37  31  -1     2279.15     3263.53   2931.12 o 
   1  33  -1   144310.64   142465.84   5340.71 o 
   3  33  -1    10264.04     9271.39   3763.02 o 
   5  33  -1    13801.83     9607.06   3683.63 o 
   7  33  -1    60779.11    54899.71   4236.73 o 
   9  33  -1    65824.25    60007.34   3643.80 o 
  11  33  -1     6242.15     5845.79   2955.70 o 
  13  33  -1    16255.17    17232.70   3128.81 o 
  15  33  -1     2514.56     3977.51   4000.74 o 
  17  33  -1    56550.80    58382.11   4496.78 o 
  19  33  -1    11342.06    13524.11   3658.05 o 
  21  33  -1    20202.00    23673.08   3901.65 o 
  23  33  -1     2480.94    -1087.37   4429.87 o 
  25  33  -1    25013.31    25699.54   3632.50 o 
  27  33  -1    11286.74    16058.46   3313.53 o 
  29  33  -1    14148.96    15337.85   3909.32 o 
  31  33  -1    13644.48    14555.34   3188.05 o 
  33  33  -1     2359.92     3486.67   3007.46 o 
  35  33  -1     5124.40     6960.13   3403.83 o 
  37  33  -1     4552.07     8527.75   3463.74 o 
   1  35  -1   132117.92   132618.44   5126.72 o 
   3  35  -1    10506.81    15045.22   4116.38 o 
   5  35  -1    31804.89    30890.58   3595.58 o 
   7  35  -1   184640.44   184062.31   5289.02 o 
   9  35  -1    81628.88    79285.23   3781.50 o 
  11  35  -1    25703.01    24480.43   3111.15 o 
  13  35  -1     1672.37     3654.32   3423.52 o 
  15  35  -1   118242.46   102253.19   4465.65 o 
  17  35  -1    80114.13    81212.00   8594.49 o 
  19  35  -1    13748.40    13116.11   3890.26 o 
  21  35  -1     3407.39     -454.21   4309.48 o 
  23  35  -1    45908.47    49867.10   4223.11 o 
  25  35  -1    77557.31    76475.68   4783.55 o 
  27  35  -1     6648.22     8549.54   4319.76 o 
  29  35  -1    20617.21    18249.33   3740.68 o 
  31  35  -1    12576.58    18125.13   4156.10 o 
  33  35  -1    20002.12    21127.19   4524.15 o 
  35  35  -1     2839.05     4912.06   3701.39 o 
  37  35  -1     4945.94     5702.08   4054.16 o 
   1  37  -1   167810.30   169022.17   4955.40 o 
   3  37  -1    14441.09    15790.09   3746.77 o 
   5  37  -1    14141.75    16393.60   3523.93 o 
   7  37  -1   193330.42   177213.50   4429.09 o 
   9  37  -1   120328.86   110400.39   4007.52 o 
  11  37  -1     6511.44     5077.35   3217.06 o 
  13  37  -1    39425.54    37616.23   4047.63 o 
  15  37  -1   132385.56   123838.46   4237.02 o 
  17  37  -1   159038.70   156711.80   5143.29 o 
  19  37  -1    63165.28    59252.20   6655.28 o 
  21  37  -1     4615.93     4951.39   4372.12 o 
  23  37  -1    58937.10    56539.69   3494.79 o 
  25  37  -1    57803.21    57068.76   6217.50 o 
  27  37  -1    21386.79    27093.18   4429.73 o 
  29  37  -1    14706.42    14541.42   3357.50 o 
  31  37  -1    14948.51    19411.26   4419.35 o 
  33  37  -1     9125.41     6577.49   3444.69 o 
  35  37  -1     4121.18     3710.72   3974.66 o 
  37  37  -1     1420.00     -824.07   4294.60 o 
   1  39  -1    30097.63    32670.67   3885.57 o 
   3  39  -1    38267.36    38977.91   3805.61 o 
   5  39  -1    29294.75    25517.23   3850.82 o 
   7  39  -1    48333.41    47213.60   3590.63 o 
   9  39  -1    18949.88    19175.23   3203.44 o 
  11  39  -1    25798.69    21790.55   3064.93 o 
  13  39  -1     5244.78     5213.41   3235.70 o 
  15  39  -1    11943.89    10521.24   4021.07 o 
  17  39  -1     5012.84     4888.10   3499.95 o 
  19  39  -1    20476.98    20277.32   3587.35 o 
  21  39  -1     1433.19      596.25   4321.64 o 
  23  39  -1     3147.08     1903.78   6162.08 o 
  25  39  -1     4509.33     2311.57   3821.80 o 
  27  39  -1    10551.59    12557.15   3345.62 o 
  29  39  -1     8052.94     7426.34   3214.02 o 
  31  39  -1      890.65       66.25   3707.09 o 
  33  39  -1     3162.30     4082.47   3154.02 o 
  35  39  -1     2226.05     4322.15   4198.71 o 
  37  39  -1     5948.80     5342.63   3669.74 o 
   1  41  -1   174019.73   166312.41   5262.89 o 
   3  41  -1    41467.10    41224.46   3711.06 o 
   5  41  -1   314628.16   312346.72   8265.37 o 
   7  41  -1   118323.93   123707.73   4623.72 o 
   9  41  -1    44904.26    44266.30   3272.97 o 
  11  41  -1     9365.15    12132.91   3230.13 o 
  13  41  -1   305864.19   293527.19  11612.47 o 
  15  41  -1     9653.43     9890.89   4016.06 o 
  17  41  -1     5412.56     3653.62   3851.54 o 
  19  41  -1    27092.09    25199.46   3612.15 o 
  21  41  -1    71150.16    74139.97   3887.40 o 
  23  41  -1     5813.69     6159.41   3362.23 o 
  25  41  -1    16162.92    14868.47   3838.43 o 
  27  41  -1    42419.36    39274.24   4474.62 o 
  29  41  -1    54259.73    55259.61   4194.15 o 
  31  41  -1    11969.87    13357.63   3943.49 o 
  33  41  -1     4658.98     8707.51   3504.57 o 
  35  41  -1    16647.26    20607.53   3745.88 o 
   1  43  -1   208649.27   197314.72   8081.86 o 
   3  43  -1   152157.69   147624.50   4572.07 o 
   5  43  -1   158488.91   154460.38   5086.91 o 
   7  43  -1   127295.41   118428.48   4107.85 o 
   9  43  -1   100405.66    92051.55   3818.08 o 
  11  43  -1   169647.31   162834.66   5039.91 o 
  13  43  -1    11953.32    11672.36   3887.37 o 
  15  43  -1    89538.73    90591.01   4163.32 o 
  17  43  -1    73570.95    78026.04   4059.37 o 
  19  43  -1    40165.07    41503.78   4158.91 o 
  21  43  -1    32456.27    34182.44   4071.32 o 
  23  43  -1    21642.00    20928.90   3944.58 o 
  25  43  -1    12498.82    12662.27   3365.45 o 
  27  43  -1     6152.17     7040.40   3736.45 o 
  29  43  -1    42757.27    47669.38   4735.53 o 
  31  43  -1     6157.67     7502.63   3564.84 o 
  33  43  -1      287.35     -836.29   3711.64 o 
  35  43  -1      397.36     6400.25   3795.62 o 
   1  45  -1    44653.04    42407.90   4323.64 o 
   3  45  -1    53906.86    52536.40   3973.95 o 
   5  45  -1    83165.55    80892.58   4690.94 o 
   7  45  -1    45459.82    44615.25   3533.87 o 
   9  45  -1    29609.09    28615.10   3189.03 o 
  11  45  -1    36058.73    36954.66   4289.00 o 
  13  45  -1    25517.41    23868.52   3862.54 o 
  15  45  -1    12545.11    13109.40   3628.05 o 
  17  45  -1     2789.87     2949.00   3589.94 o 
  19  45  -1    23557.78    24848.95   3736.04 o 
  21  45  -1     1023.62     3174.99   3775.35 o 
  23  45  -1     2541.77     3814.84   2927.41 o 
  25  45  -1     2006.92     1879.04   3727.52 o 
  27  45  -1      135.92     1246.24   3211.09 o 
  29  45  -1     1302.11     3384.17   3185.72 o 
  31  45  -1    10725.23     8846.80   3452.74 o 
  33  45  -1      503.17     3043.77   3273.76 o 
  35  45  -1     3165.63     3559.23   4302.24 o 
   1  47  -1   158809.02   158054.63   5163.45 o 
   3  47  -1    18926.26    17268.06   3887.68 o 
   5  47  -1    77707.80    72484.66   4623.04 o 
   7  47  -1   120295.52   113265.64   4610.87 o 
   9  47  -1    35976.32    31006.65   3922.36 o 
  11  47  -1     7248.95     5396.49   3566.06 o 
  13  47  -1    90011.23    83994.54   4704.42 o 
  15  47  -1   109738.48   109595.77   4372.12 o 
  17  47  -1    78320.72    82711.02   4153.63 o 
  19  47  -1    82078.66    80651.81   5594.03 o 
  21  47  -1    45602.19    49538.35   3549.57 o 
  23  47  -1    18169.77    17596.49   3887.25 o 
  25  47  -1    52752.99    53388.36   4027.66 o 
  27  47  -1    29960.37    30033.67   3894.12 o 
  29  47  -1     5847.80     5178.56   3899.91 o 
  31  47  -1     6841.74     6633.39   3396.75 o 
  33  47  -1    19853.54    16418.13   3668.83 o 
  35  47  -1     7882.02     9187.04   3636.28 o 
   1  49  -1    82366.69    78286.98   4458.73 o 
   3  49  -1   122233.34   114011.63   4346.46 o 
   5  49  -1   103937.58    89376.85   4975.30 o 
   7  49  -1    13328.68    13248.95   3806.48 o 
   9  49  -1   105653.78    97589.63   4964.17 o 
  11  49  -1    84960.60    82061.20   4415.42 o 
  13  49  -1    36831.46    34176.41   4354.18 o 
  15  49  -1    41798.44    41339.86   4301.75 o 
  17  49  -1    75858.90    75479.45   4391.49 o 
  19  49  -1    16891.58    16643.41   4057.21 o 
  21  49  -1     9112.36     6989.08   3788.43 o 
  23  49  -1    34370.45    35325.09   3820.71 o 
  25  49  -1    51599.41    48639.77   3761.99 o 
  27  49  -1     3246.76     3714.76   3721.49 o 
  29  49  -1     2970.84     4115.63   3565.50 o 
  31  49  -1    14787.48    13698.89   3776.72 o 
  33  49  -1    10275.03    11768.40   3254.12 o 
  35  49  -1     2139.08     -741.45   3888.67 o 
   1  51  -1      139.12     -917.48   3044.03 o 
   3  51  -1    32305.63    27977.11   3677.98 o 
   5  51  -1    56058.01    50050.88   5014.23 o 
   7  51  -1     2373.75     1469.83   3646.11 o 
   9  51  -1      470.63     -691.16   3442.23 o 
  11  51  -1     9403.65     7297.94   3925.69 o 
  13  51  -1    53717.34    54339.52   4025.73 o 
  15  51  -1    11342.91    10182.37   4027.51 o 
  17  51  -1     1671.74     3914.70   4066.35 o 
  19  51  -1    19426.48    17870.27   3901.42 o 
  21  51  -1    28515.26    28467.60   3629.63 o 
  23  51  -1     1591.01     -773.45   3420.58 o 
  25  51  -1     3176.85     3038.62   3707.15 o 
  27  51  -1     3441.16     2068.65   3455.03 o 
  29  51  -1     2393.93     2048.01   3473.51 o 
  31  51  -1     3728.86     1601.24   3057.77 o 
  33  51  -1     3297.78     5282.11   3958.19 o 
   1  53  -1    35931.53    37292.85   3502.00 o 
   3  53  -1    75114.52    70304.86   4052.45 o 
   5  53  -1    59052.58    47007.64   4662.82 o 
   7  53  -1    34051.43    31179.04   3925.36 o 
   9  53  -1     7745.90     6317.44   4291.26 o 
  11  53  -1   145476.28   134964.11   5830.95 o 
  13  53  -1    40454.96    40766.58   4177.45 o 
  15  53  -1    27949.59    30554.37   4151.63 o 
  17  53  -1    18580.48    17135.17   3910.59 o 
  19  53  -1   146326.64   141380.94   4893.27 o 
  21  53  -1    59750.31    53006.73   3822.24 o 
  23  53  -1     9535.22     9805.83   3442.90 o 
  25  53  -1     9675.99     9674.97   4133.86 o 
  27  53  -1    28168.12    29237.28   4111.87 o 
  29  53  -1    29736.79    27113.67   3787.18 o 
  31  53  -1     2769.33     4751.49   4008.08 o 
  33  53  -1     2942.29     4418.00   3299.53 o 
   1  55  -1     2679.26     3270.26   3206.06 o 
   3  55  -1    96543.71    90214.09   7407.54 o 
   5  55  -1   145456.91   138737.45   5242.38 o 
   7  55  -1      850.33     -171.58   4993.16 o 
   9  55  -1    64765.31    62289.45   5006.93 o 
  11  55  -1   176545.23   170592.44   7536.06 o 
  13  55  -1    59491.20    60001.57   3894.02 o 
  15  55  -1    38850.73    36811.02   4188.09 o 
  17  55  -1     9187.31     8733.87   3821.71 o 
  19  55  -1    51703.77    50168.00   3721.92 o 
  21  55  -1    25706.11    26662.44   3843.36 o 
  23  55  -1    19933.22    19584.18   3686.05 o 
  25  55  -1     1648.24      281.36   3469.67 o 
  27  55  -1    12315.28    12993.03   3651.06 o 
  29  55  -1    11164.52    14310.44   4188.34 o 
  31  55  -1     5820.94     8421.14   4016.59 o 
  33  55  -1     2429.24     1482.58   3725.51 o 
   1  57  -1    13262.54    11794.49   3454.72 o 
   3  57  -1    11279.64    11430.93   3742.74 o 
   5  57  -1     9161.77     7876.26   3545.17 o 
   7  57  -1    15758.73    18248.87   4482.02 o 
   9  57  -1    10568.73     9709.79   4433.64 o 
  11  57  -1    26066.38    25883.62   3976.31 o 
  13  57  -1     2832.53     2324.81   3823.04 o 
  15  57  -1    24939.24    21418.00   3248.52 o 
  17  57  -1     6020.58     5191.80   3279.46 o 
  19  57  -1     4984.05     8913.61   3666.17 o 
  21  57  -1     3900.09     7048.08   4220.58 o 
  23  57  -1     8025.63     6664.48   3526.15 o 
  25  57  -1     5979.67     5528.86   4161.33 o 
  27  57  -1     4099.79     4849.78   3712.11 o 
  29  57  -1     1953.64     5715.65   3369.49 o 
  31  57  -1     1168.63     -147.61   3249.48 o 
  33  57  -1     7270.86     9719.26   3694.94 o 
   1  59  -1   108266.35   109082.27   4141.54 o 
   3  59  -1    79524.22    78683.14   4386.03 o 
   5  59  -1    35587.29    37325.26   5074.87 o 
   7  59  -1    18176.22    16478.55   4357.55 o 
   9  59  -1   249241.14   232620.20   7116.39 o 
  11  59  -1    31033.37    32462.54   3581.60 o 
  13  59  -1     9094.38     9866.79   3881.57 o 
  15  59  -1    19034.76    18208.20   3939.85 o 
  17  59  -1    52380.44    44803.02   4243.47 o 
  19  59  -1     2960.36     4191.63   3503.48 o 
  21  59  -1    32689.54    35741.68   4135.46 o 
  23  59  -1    16886.59    15697.88   4102.17 o 
  25  59  -1    25167.91    30720.68   3949.03 o 
  27  59  -1     3402.04     3723.65   3527.28 o 
  29  59  -1     6334.37     7613.21   3166.11 o 
  31  59  -1    20032.88    13607.60   3582.02 o 
   1  61  -1   109774.39   119949.23   4065.85 o 
   3  61  -1   121090.70   119277.76   4771.34 o 
   5  61  -1    23043.07    25323.43   4735.32 o 
   7  61  -1    70828.49    67323.96   4692.13 o 
   9  61  -1    30193.95    26122.64   4352.72 o 
  11  61  -1    65603.83    61676.68   4816.82 o 
  13  61  -1    30860.66    30360.49   3484.80 o 
  15  61  -1    55497.93    52440.40   3784.92 o 
  17  61  -1     3295.12     4120.18   3750.26 o 
  19  61  -1    31810.25    33498.52   4247.83 o 
  21  61  -1    25357.27    25823.27   3753.85 o 
  23  61  -1    11340.91    12513.59   3708.27 o 
  25  61  -1    10647.69    10571.66   3703.73 o 
  27  61  -1     3866.48     6670.54   4192.72 o 
  29  61  -1     1667.29    -1069.84   4291.88 o 
  31  61  -1      964.10     3277.19   4329.93 o 
   1  63  -1    57369.28    61581.56   3991.23 o 
   3  63  -1    14025.49    17373.06   4666.68 o 
   5  63  -1     9369.07    10843.31   3649.24 o 
   7  63  -1     9969.80     8097.73   3966.66 o 
   9  63  -1    35373.85    33140.24   4530.15 o 
  11  63  -1    45073.37    42854.39   4624.95 o 
  13  63  -1     5831.79     6846.82   3505.85 o 
  15  63  -1    15280.51    12543.47   3477.21 o 
  17  63  -1      157.99      273.30   3119.51 o 
  19  63  -1    13136.82    12085.86   3513.70 o 
  21  63  -1     9483.43     8089.87   3815.34 o 
  23  63  -1     3343.59      452.96   3600.55 o 
  25  63  -1     2774.05     5600.76   4123.26 o 
  27  63  -1     7564.69     9827.46   3846.16 o 
  29  63  -1     1495.31     3622.01   4265.71 o 
  31  63  -1     1665.91     5141.11   4031.35 o 
   1  65  -1    23112.67    22701.32   3968.71 o 
   3  65  -1    65288.51    68072.05   3858.90 o 
   5  65  -1    33379.23    33588.57   4165.75 o 
   7  65  -1    20728.79    19003.06   3750.09 o 
   9  65  -1    61925.55    55995.59   4732.06 o 
  11  65  -1    77844.83    76062.03   4709.46 o 
  13  65  -1     8200.64     8394.27   4790.34 o 
  15  65  -1    21653.06    23887.47   4025.05 o 
  17  65  -1    24279.99    22961.19   4156.99 o 
  19  65  -1    28592.70    31021.12   3963.72 o 
  21  65  -1    33033.54    36105.35   4493.86 o 
  23  65  -1    27981.58    25111.18   4363.38 o 
  25  65  -1     8942.61     8302.08   3751.93 o 
  27  65  -1     4994.33     3689.53   4437.07 o 
  29  65  -1    15765.21    16302.22   3662.33 o 
   1  67  -1    86052.73    80423.77   3540.19 o 
   3  67  -1    24720.98    28584.96   3454.05 o 
   5  67  -1    51847.38    48709.61   4203.26 o 
   7  67  -1    17283.88    15048.54   3997.11 o 
   9  67  -1    30589.63    31418.38   4428.45 o 
  11  67  -1    13328.44    13760.18   3643.29 o 
  13  67  -1    27906.10    28839.25   4926.42 o 
  15  67  -1    31065.76    27975.69   3700.17 o 
  17  67  -1     8851.46     9954.80   4048.68 o 
  19  67  -1     6346.73     4716.02   4172.31 o 
  21  67  -1    45448.11    44609.79   4192.88 o 
  23  67  -1    23851.61    23148.82   3879.17 o 
  25  67  -1     4592.04     5437.91   3776.43 o 
  27  67  -1    10284.52     8752.31   3889.78 o 
  29  67  -1    19367.71    18990.33   4923.21 o 
   1  69  -1    43169.84    41166.54   3949.70 o 
   3  69  -1     3807.23     6067.09   3092.22 o 
   5  69  -1     3638.52     5623.57   3833.49 o 
   7  69  -1    10951.13    12295.34   4020.59 o 
   9  69  -1    31905.41    30025.27   4452.64 o 
  11  69  -1     2371.17     4982.79   4100.46 o 
  13  69  -1     1090.39     2838.82   4668.57 o 
  15  69  -1     1876.20     3332.82   3522.63 o 
  17  69  -1     8331.70     8349.02   3231.44 o 
  19  69  -1      487.53     -633.71   4138.47 o 
  21  69  -1     4573.10     4885.51   4220.06 o 
  23  69  -1     5032.48     4714.37   3849.01 o 
  25  69  -1     9252.06    11785.29   3946.74 o 
  27  69  -1      855.58     2673.93   4114.26 o 
  29  69  -1     1947.74     4922.62   3922.00 o 
   1  71  -1    30089.63    30636.28   3203.78 o 
   3  71  -1    13152.47    11062.43   3996.75 o 
   5  71  -1    17650.03    17993.22   4791.05 o 
   7  71  -1    71498.30    69750.87   4786.82 o 
   9  71  -1    12557.12     9618.58   4314.67 o 
  11  71  -1    26146.83    25692.64   4444.75 o 
  13  71  -1     2970.44     2497.19   4402.43 o 
  15  71  -1   116255.58   104582.75   5525.83 o 
  17  71  -1    24971.38    18835.67   4134.82 o 
  19  71  -1    32746.36    32167.55   3482.47 o 
  21  71  -1    15294.23    11821.64   3826.00 o 
  23  71  -1    36726.70    31584.51   4069.14 o 
  25  71  -1    20744.90    16018.18   4766.84 o 
  27  71  -1     5146.71     9352.02   4908.31 o 
   1  73  -1    69054.88    69065.80   3567.98 o 
   3  73  -1    12951.52    13318.94   3327.70 o 
   5  73  -1     1750.51      297.88   3912.42 o 
   7  73  -1   107075.72   103654.80   5777.53 o 
   9  73  -1   122655.77   120768.26   6335.21 o 
  11  73  -1     1281.91      837.69   4292.99 o 
  13  73  -1    32535.02    33521.62   5079.59 o 
  15  73  -1    74633.80    71699.20   5619.40 o 
  17  73  -1    16434.19    15244.04   4305.85 o 
  19  73  -1    21646.95    20906.38   4585.51 o 
  21  73  -1     4837.11     3857.22   3995.69 o 
  23  73  -1    23558.69    24697.13   4308.75 o 
  25  73  -1     3716.07     5998.63   3443.98 o 
  27  73  -1     9379.27     6500.91   4082.53 o 
   1  75  -1     8486.89    10459.99   3300.86 o 
   3  75  -1    24824.73    22102.63   3303.87 o 
   5  75  -1    12634.29    13266.85   3041.27 o 
   7  75  -1     5247.15     5135.71   3574.10 o 
   9  75  -1     9903.88     8989.47   5039.63 o 
  11  75  -1    24322.00    24211.26   5163.20 o 
  13  75  -1     9639.56     9868.66   5874.37 o 
  15  75  -1     6516.56    10150.58   5333.60 o 
  17  75  -1     2780.92     6400.20   6020.84 o 
  19  75  -1    11921.46     9232.16   4791.10 o 
  21  75  -1     4441.23     7916.79   4747.12 o 
  23  75  -1      928.42     -663.58   3669.95 o 
  25  75  -1     1840.07     1934.05   4232.08 o 
   1  77  -1    32049.77    30667.52   3369.74 o 
   3  77  -1     9062.30     9348.87   3296.48 o 
   5  77  -1    51664.36    50256.50   3698.91 o 
   7  77  -1    16722.74    15173.18   4104.44 o 
   9  77  -1    10008.38    14108.64   4143.82 o 
  11  77  -1      372.79     -900.64   3504.17 o 
  13  77  -1    48967.96    44798.37   6067.36 o 
  15  77  -1     4403.93     7003.18   5322.05 o 
  17  77  -1    25485.08    20288.12   4021.02 o 
  19  77  -1    12505.69    14229.55   3569.90 o 
  21  77  -1    39008.65    33727.53   4337.81 o 
  23  77  -1     3052.22     1613.97   3777.90 o 
  25  77  -1     7313.29     3417.51   4044.35 o 
   1  79  -1    66951.05    65773.10   3683.45 o 
   3  79  -1    27123.39    27218.39   3387.25 o 
   5  79  -1    21539.09    20833.28   3317.77 o 
   7  79  -1    55166.80    50720.83   4688.76 o 
   9  79  -1    57962.08    53241.90   4696.71 o 
  11  79  -1    60478.54    56145.15   5216.49 o 
  13  79  -1     9216.94     7909.68   4620.04 o 
  15  79  -1    21091.46    20491.48   4908.22 o 
  17  79  -1    19055.42    17875.93   4420.68 o 
  19  79  -1    25625.01    16957.10   4030.63 o 
  21  79  -1    12723.42    13277.03   4070.03 o 
  23  79  -1     3416.79     4302.92   4106.86 o 
   1  81  -1    13764.10    13943.36   3336.94 o 
   3  81  -1    15366.81    14932.18   3240.38 o 
   5  81  -1    15664.23    13503.30   3275.88 o 
   7  81  -1    15443.41    16195.58   4272.50 o 
   9  81  -1     8798.24     8641.44   4387.16 o 
  11  81  -1     3419.76     3984.49   4156.47 o 
  13  81  -1     5677.78     2522.40   4077.28 o 
  15  81  -1    22030.35    18991.89   4350.78 o 
  17  81  -1     1691.65     1991.69   4150.00 o 
  19  81  -1     1135.53     6664.40   3923.23 o 
  21  81  -1     2991.48       89.09   3185.83 o 
  23  81  -1     5830.24     1690.32   3639.24 o 
   1  83  -1    34741.08    34283.00   3508.64 o 
   3  83  -1     2334.31     4372.79   3205.43 o 
   5  83  -1    24047.05    24014.01   3620.33 o 
   7  83  -1    45156.37    41455.31   4055.96 o 
   9  83  -1    10453.34    12101.93   4318.58 o 
  11  83  -1    22554.85    19758.47   4323.79 o 
  13  83  -1    21422.12    18407.44   4307.96 o 
  15  83  -1    32501.79    31613.01   4386.60 o 
  17  83  -1     1169.74     7442.14   4388.34 o 
  19  83  -1    17307.39    17053.49   4873.45 o 
  21  83  -1    23465.62    19664.87   4301.71 o 
   1  85  -1    13732.56    16619.29   3385.19 o 
   3  85  -1    31959.72    34313.19   3681.40 o 
   5  85  -1    33298.07    31232.36   3667.62 o 
   7  85  -1     5758.49     8029.50   3463.01 o 
   9  85  -1    45783.35    41727.06   4098.74 o 
  11  85  -1     5788.61     4651.11   4113.03 o 
  13  85  -1    20619.27    13201.63   4219.34 o 
  15  85  -1     1316.46     4610.83   4780.16 o 
  17  85  -1    26303.54    24186.51   4767.16 o 
  19  85  -1    29422.14    19830.91   4972.79 o 
   1  87  -1     2820.63     3216.36   3238.31 o 
   3  87  -1     8991.42     7549.55   3461.84 o 
   5  87  -1    20250.37    17654.79   3222.78 o 
   7  87  -1      598.98     3420.21   3205.32 o 
   9  87  -1     6078.37     4593.12   3582.29 o 
  11  87  -1     1365.00     3982.32   4087.10 o 
  13  87  -1    10644.91     4737.30   4221.27 o 
  15  87  -1      746.26     4573.48   4991.71 o 
  17  87  -1     5091.95     2808.86   4610.44 o 
  19  87  -1      593.84     3526.05   4833.03 o 
   1  89  -1    20762.72    20521.33   3673.34 o 
   3  89  -1    29902.73    29229.31   3493.33 o 
   5  89  -1    10832.35    10577.32   3308.51 o 
   7  89  -1    15558.24    11730.73   3152.12 o 
   9  89  -1    20504.71    20699.66   4055.07 o 
  11  89  -1    61014.84    56957.46   5015.85 o 
  13  89  -1    21592.39    16194.56   4286.92 o 
  15  89  -1    23346.17    21020.40   5046.97 o 
  17  89  -1      991.93     3264.98   4685.89 o 
   1  91  -1      873.10     2192.14   3389.02 o 
   3  91  -1    29634.45    28177.19   3419.94 o 
   5  91  -1    27960.53    22680.92   3520.66 o 
   7  91  -1     9975.37    10761.01   3108.74 o 
   9  91  -1     1488.21     1547.35   3448.63 o 
  11  91  -1    28603.38    23955.57   4817.92 o 
  13  91  -1    16923.17    15943.86   4796.08 o 
  15  91  -1     1998.72     3040.13   5145.84 o 
   1  93  -1     8371.53     6670.92   3050.75 o 
   3  93  -1     3232.84     5891.08   3000.91 o 
   5  93  -1      228.34     3861.83   3305.95 o 
   7  93  -1    12084.76     7706.73   3254.61 o 
   9  93  -1     6999.52     7741.67   3145.59 o 
  11  93  -1     8599.34     7420.22   4678.79 o 
  13  93  -1      111.92     5923.22   4773.12 o 
   1  95  -1    12111.10    12445.14   3573.49 o 
   3  95  -1    14655.74    14192.24   3498.16 o 
   5  95  -1     8800.55     8830.54   3461.84 o 
   7  95  -1     2533.17     4109.31   3453.32 o 
   9  95  -1    14758.42    16228.85   3899.15 o 
  11  95  -1     7978.52     2913.72   4164.52 o 
   1  97  -1    16677.72    14140.07   3455.59 o 
   3  97  -1    25145.65    21060.70   3497.63 o 
   5  97  -1    21561.15    16136.83   3490.21 o 
   7  97  -1    13389.83    11994.27   3519.24 o 
   1  99  -1    10779.00    10150.03   5077.35 o 
   4   0   0   513199.41   415679.19  14681.28 o 
   8   0   0  3004680.50  2477986.00  47684.66 o 
  12   0   0    88131.06    87165.40   8154.77 o 
  16   0   0   137032.92   124485.42   5711.26 o 
  20   0   0   104630.55    93429.13   7724.77 o 
  24   0   0     6158.59     5270.32   3716.12 o 
  28   0   0    19048.63    22321.91   5578.33 o 
  32   0   0    11006.88    11819.60   3272.55 o 
  36   0   0     1736.07     4055.55   4205.06 o 
  40   0   0    12191.26    10864.21   3473.97 o 
   4   2   0    11074.16     8364.33   5013.75 o 
   6   2   0     3726.65     4864.74   4923.35 o 
   8   2   0   267450.44   204089.73  51062.18 o 
  10   2   0     3245.16     4007.85   4041.32 o 
  12   2   0     1927.01     2807.94   4182.96 o 
  14   2   0    14516.47    16546.84   4204.19 o 
  16   2   0   121926.61   110989.36   4098.41 o 
  18   2   0     5678.13     6087.55   3336.64 o 
  20   2   0    10800.98     9210.39   2931.04 o 
  22   2   0    16488.04    13927.97   3097.57 o 
  24   2   0   117910.93   117161.67   4130.51 o 
  26   2   0     1357.72     6697.51   3210.49 o 
  28   2   0    14218.17    14960.41   3588.34 o 
  30   2   0    45560.18    39940.21   3259.90 o 
  32   2   0    42004.50    42460.92   3038.54 o 
  34   2   0      912.86     2938.65   2302.96 o 
  36   2   0     4023.74     5251.43   2990.65 o 
  38   2   0     8001.33    10297.63   2747.72 o 
  40   2   0     4095.71     5287.37   2652.70 o 
   4   4   0     4472.69     2777.93   5918.62 o 
   6   4   0    12336.55     8035.58   4585.65 o 
   8   4   0       58.55    -1502.83   4262.79 o 
  10   4   0    20560.59    19030.08   4323.28 o 
  12   4   0   181213.50   163345.22   5527.95 o 
  14   4   0   162169.98   154580.69   4957.39 o 
  16   4   0     1546.19     5191.12   3275.16 o 
  18   4   0     1442.00     2979.46   3279.39 o 
  20   4   0   156885.25   153428.89   4146.69 o 
  22   4   0   119468.94   116721.94   3796.93 o 
  24   4   0    21413.63    21776.54   3112.11 o 
  26   4   0    35129.96    34632.92   3408.43 o 
  28   4   0     9261.00     9463.09   3077.53 o 
  30   4   0   151222.13   144927.31  10599.50 o 
  32   4   0     7329.86     8831.45   2312.90 o 
  34   4   0       42.55     2141.84   2489.52 o 
  36   4   0    14524.43    14212.09   2790.43 o 
  38   4   0    12781.84    16315.38   2765.17 o 
  40   4   0      879.93      549.11   2774.90 o 
   4   6   0    45148.68    42135.86   5891.53 o 
   6   6   0   537139.50   474040.75   9239.83 o 
   8   6   0    41366.54    34496.16   5311.75 o 
  10   6   0    98992.69    93997.48   5067.00 o 
  12   6   0   521375.94   442970.31  20913.45 o 
  14   6   0   697288.31   618098.88  23306.91 o 
  16   6   0     7651.47     9155.81   3310.60 o 
  18   6   0     6803.86     6993.19   3625.84 o 
  20   6   0    61785.82    64968.31   3856.40 o 
  22   6   0   115868.30   107002.05   3801.07 o 
  24   6   0    29364.85    23804.48   3004.11 o 
  26   6   0      242.31      474.46   3182.44 o 
  28   6   0     7934.45     6473.13   3047.66 o 
  30   6   0    14438.27    13227.75   2722.82 o 
  32   6   0     1222.73     2272.55   2410.51 o 
  34   6   0     7714.88     9522.99   2569.84 o 
  36   6   0     1738.93     1593.97   2524.17 o 
  38   6   0     2808.53     4891.21   2636.79 o 
  40   6   0      657.39     1263.88   2943.08 o 
   2   8   0      436.57     3520.27   5167.70 o 
   4   8   0      427.05      933.83   4892.46 o 
   6   8   0    30839.72    64222.88  24326.20 o 
   8   8   0     7630.77     7084.43   3946.10 o 
  10   8   0    55095.38    48173.21   4764.21 o 
  12   8   0    63211.07    59613.16   4475.73 o 
  14   8   0   194894.92   193113.67   7803.01 o 
  16   8   0     4299.36     5246.53   3075.09 o 
  18   8   0    25971.03    21830.47   3709.77 o 
  20   8   0    29835.13    35953.05   3114.12 o 
  22   8   0   142428.73   134846.91   5412.53 o 
  24   8   0    25768.21    27468.41   3466.61 o 
  26   8   0    55359.92    51377.02   3215.37 o 
  28   8   0    19701.24    17016.11   2991.92 o 
  30   8   0   117289.27   109869.61   4975.83 o 
  32   8   0     3304.47     4829.74   2451.41 o 
  34   8   0     9960.82    10652.13   2646.65 o 
  36   8   0      358.14      954.38   2595.73 o 
  38   8   0     9386.35    11052.20   2559.68 o 
  40   8   0     4618.23     2351.87   2745.10 o 
   2  10   0       66.12     -460.74   5239.61 o 
   4  10   0      384.20      239.14   4373.49 o 
   6  10   0    23094.10    13197.52   5311.46 o 
   8  10   0    17424.20    14253.20   5118.23 o 
  10  10   0   151585.39   130565.61   8275.15 o 
  12  10   0      267.86      841.09   3878.21 o 
  14  10   0   103437.89    94825.73   4778.01 o 
  16  10   0    40823.31    38171.79   3786.24 o 
  18  10   0   153656.94   148913.77   6147.29 o 
  20  10   0     9812.91     9157.71   3802.89 o 
  22  10   0   100052.12   101844.23   3778.19 o 
  24  10   0     5589.15     8005.66   3224.18 o 
  26  10   0    41402.25    48492.32   3559.92 o 
  28  10   0     1987.03     1933.17   2845.71 o 
  30  10   0    93543.61    81895.16   6486.65 o 
  32  10   0        5.86     3409.26   2604.14 o 
  34  10   0    33879.29    35011.46   2813.54 o 
  36  10   0     1222.65     2769.31   2718.83 o 
  38  10   0    13079.08    12615.53   2501.45 o 
  40  10   0      456.35     1246.27   2896.09 o 
   0  12   0   380994.28   367985.00  22756.90 o 
   2  12   0    56318.36    50306.27   7000.89 o 
   4  12   0   136144.06   122331.53   6437.77 o 
   6  12   0   190774.66   185799.19   6343.52 o 
   8  12   0   366739.97   343003.31  11414.66 o 
  10  12   0  1097487.13   962121.06  41192.42 o 
  12  12   0    19506.00    16108.49   4084.76 o 
  14  12   0    89107.38    81827.27   5008.33 o 
  16  12   0   153858.05   160034.95   4932.84 o 
  18  12   0   207097.66   196602.05   5390.39 o 
  20  12   0    35732.13    34947.57   3415.73 o 
  22  12   0     2564.56     6226.54   3101.37 o 
  24  12   0       95.69     3608.39   2895.79 o 
  26  12   0     9023.43     9380.72   3269.95 o 
  28  12   0    16956.83    20391.36   3581.00 o 
  30  12   0     8347.22     7525.21   2519.19 o 
  32  12   0     1085.69     3799.30   2593.60 o 
  34  12   0     1974.93      382.38   2505.62 o 
  36  12   0     1947.39     3727.42   2619.00 o 
  38  12   0     6166.11     9588.37   2472.41 o 
  40  12   0     5042.93     2636.24   2736.61 o 
   2  14   0      308.81     4285.29   4890.15 o 
   4  14   0      179.02     -465.06   4099.42 o 
   6  14   0     1224.17     2091.02   4357.66 o 
   8  14   0    54193.50    48659.61   5231.97 o 
  10  14   0   138287.16   134171.00   5675.10 o 
  12  14   0       67.59      332.27   3680.78 o 
  14  14   0    16278.50    14301.61   3611.24 o 
  16  14   0    97383.64    93410.29   4796.62 o 
  18  14   0   127787.70   121537.80   5434.58 o 
  20  14   0       21.29     4289.56   3273.63 o 
  22  14   0    28744.24    30009.02   3265.89 o 
  24  14   0    21258.04    22867.31   3158.81 o 
  26  14   0    40655.73    46492.13   3187.12 o 
  28  14   0      825.38     1870.33   3140.12 o 
  30  14   0    11487.32    11119.58   2736.75 o 
  32  14   0    14757.44    12971.18   2938.33 o 
  34  14   0    17345.60    18810.95   2436.91 o 
  36  14   0     1147.66     1193.76   2591.85 o 
  38  14   0      327.85      344.70   2817.78 o 
  40  14   0    25217.78    31350.69   3373.62 o 
   0  16   0     4625.69     4071.83  11078.18 o 
   2  16   0     1043.39      617.18   5550.01 o 
   4  16   0    59500.17    53302.81   5559.61 o 
   6  16   0     7428.78     7203.27   4842.50 o 
   8  16   0     2814.69     2151.92   3806.20 o 
  10  16   0      741.08     1492.13   3902.39 o 
  12  16   0   146214.52   129207.62   5035.10 o 
  14  16   0      382.42      -84.69   3215.11 o 
  16  16   0    15043.23    21887.91   4135.44 o 
  18  16   0     3560.17     4988.36   3195.46 o 
  20  16   0   224909.06   221515.39   6053.76 o 
  22  16   0     5518.32     7700.21   3740.19 o 
  24  16   0     6611.90     8456.49   3012.85 o 
  26  16   0    18967.35    22748.81   3085.47 o 
  28  16   0    41373.25    48645.73   4008.98 o 
  30  16   0     3492.97     3539.48   2477.62 o 
  32  16   0      168.60     2190.59   2601.06 o 
  34  16   0    10747.76    12343.37   2700.62 o 
  36  16   0    10335.06     9407.50   2503.13 o 
  38  16   0      165.02     1786.29   2541.58 o 
  40  16   0      908.84     4026.00   3130.58 o 
   2  18   0    57262.05    53044.47   6936.14 o 
   4  18   0  3254331.75  3093884.75 127883.52 o 
   6  18   0    16992.15    17452.97   4787.16 o 
   8  18   0    21070.47    18055.00   3872.07 o 
  10  18   0     5331.30     5890.45   4705.76 o 
  12  18   0   457300.81   401581.22  14804.05 o 
  14  18   0    24038.20    24576.60   3993.73 o 
  16  18   0     1461.51     1402.05   3250.65 o 
  18  18   0     5241.33     5656.11   3459.33 o 
  20  18   0   111702.41   110700.37   3694.13 o 
  22  18   0       96.36     3179.82   3212.43 o 
  24  18   0    26940.69    26865.91   3813.88 o 
  26  18   0     3753.86     6435.71   3262.33 o 
  28  18   0     4866.50     4957.54   2508.06 o 
  30  18   0       75.47     2542.03   2759.95 o 
  32  18   0     2980.37     4695.72   2631.73 o 
  34  18   0      178.60     2870.61   2659.74 o 
  36  18   0    15728.53    14972.96   2874.08 o 
  38  18   0      221.38      891.23   2312.56 o 
  40  18   0       14.74     4248.54   2991.27 o 
   0  20   0     3391.24      271.36  10716.37 o 
   2  20   0     3526.15     3824.29   5090.21 o 
   4  20   0    58462.31    50406.86   8207.16 o 
   6  20   0      633.78    44923.46  18579.17 o 
   8  20   0     5842.14     4166.32   3757.34 o 
  10  20   0    21489.91    18822.03   4550.22 o 
  12  20   0    90503.59    79468.41   4446.49 o 
  14  20   0     6032.82     9966.26   3742.95 o 
  16  20   0     4115.82     5429.04   3581.15 o 
  18  20   0    49146.86    48556.55   3780.23 o 
  20  20   0   207292.69   209046.19   9630.16 o 
  22  20   0       58.18     1133.35   2984.36 o 
  24  20   0      776.32     2561.98   3333.31 o 
  26  20   0    10903.61     8738.92   2779.21 o 
  28  20   0   112107.52   104772.93   5724.00 o 
  30  20   0     4123.42     5519.03   2756.12 o 
  32  20   0      532.53     2773.29   2476.33 o 
  34  20   0     5011.53     5206.76   2666.94 o 
  36  20   0    26086.04    23286.73   3171.65 o 
  38  20   0     1680.03     6174.38   2943.16 o 
  40  20   0     6497.77     9313.77   2719.01 o 
   2  22   0     1420.43    -2269.04   5060.15 o 
   4  22   0      331.74    26167.45  12518.30 o 
   6  22   0    34926.02    32031.60   4796.72 o 
   8  22   0    51262.68    53152.59   4522.22 o 
  10  22   0    44291.85    42474.37   3742.82 o 
  12  22   0     1814.77     2121.13   4127.96 o 
  14  22   0      905.92     -755.63   3979.56 o 
  16  22   0   117287.86   113546.62   4080.94 o 
  18  22   0    63697.41    57866.61   3301.05 o 
  20  22   0     7428.42    10346.88   3852.43 o 
  22  22   0    10657.72    11645.26   2659.96 o 
  24  22   0   101523.91    97739.08   5357.53 o 
  26  22   0   110299.47   103834.72   7000.61 o 
  28  22   0    65734.26    59749.57   4146.28 o 
  30  22   0      201.48     -715.31   2265.78 o 
  32  22   0     9467.59    12840.12   2759.20 o 
  34  22   0    19597.89    20594.01   2560.19 o 
  36  22   0     7048.77     5654.61   2516.99 o 
  38  22   0       60.95      925.12   3058.05 o 
  40  22   0    13214.62    16362.03   2757.63 o 
   0  24   0   327870.66   310820.66  16480.11 o 
   2  24   0   623222.00   619043.19  44677.16 o 
   4  24   0     3421.48     2637.55   4198.82 o 
   6  24   0   295305.72   294920.06  16317.17 o 
   8  24   0   258065.89   248391.75   5968.26 o 
  10  24   0   700801.44   663221.19  15587.00 o 
  12  24   0    19616.88    20085.76   3754.40 o 
  14  24   0    15888.02    21604.64   4148.34 o 
  16  24   0   144420.08   145424.17   9218.15 o 
  18  24   0   250304.69   255139.55  15247.51 o 
  20  24   0    20692.46    21336.32   3226.33 o 
  22  24   0     5184.29     8155.64   3022.18 o 
  24  24   0    12104.05     8506.48   3751.16 o 
  26  24   0    44250.18    41972.95   3405.74 o 
  28  24   0    10658.66     9686.58   2739.93 o 
  30  24   0    11164.50    11122.58   2631.31 o 
  32  24   0       26.13     2564.85   2813.73 o 
  34  24   0      615.60     1577.60   2918.52 o 
  36  24   0      547.86     1507.20   2431.17 o 
  38  24   0     8793.99     9367.72   2824.58 o 
  40  24   0     2441.92     3228.16   2447.82 o 
   2  26   0     4019.98    -7813.66   7813.66 o 
   4  26   0    13670.06    14271.34   3548.02 o 
   6  26   0    23478.27    22541.54   3471.67 o 
   8  26   0    14706.20    12705.94   4736.83 o 
  10  26   0    65967.23    64095.07   4081.33 o 
  12  26   0      545.81     3011.64   3166.74 o 
  14  26   0    13382.69    14232.58   3315.92 o 
  16  26   0    59213.66    58004.05   4169.98 o 
  18  26   0   126245.02   125031.42   5497.72 o 
  20  26   0    45305.84    46946.46   3748.04 o 
  22  26   0    37870.39    36696.72   2999.53 o 
  24  26   0    12600.56    12491.56   3384.24 o 
  26  26   0   172425.33   173694.23  10654.98 o 
  28  26   0   108413.55   102914.04   5621.56 o 
  30  26   0    11005.15    12916.53   2520.95 o 
  32  26   0     2274.51     3312.36   2884.34 o 
  34  26   0    23871.10    28648.98   2863.91 o 
  36  26   0    14101.33    12722.40   2973.95 o 
  38  26   0      435.80     2878.58   2778.56 o 
  40  26   0      171.78     1066.11   3023.94 o 
   0  28   0    18843.72    22449.95   9780.71 o 
   2  28   0    12474.82     5472.14   7946.57 o 
   4  28   0      484.23     1787.03   3306.61 o 
   6  28   0    54916.97    54614.18   4159.10 o 
   8  28   0    35856.77    36557.02   4315.25 o 
  10  28   0   112779.98   111044.94   5344.76 o 
  12  28   0    21872.98    19919.84   3330.98 o 
  14  28   0   228980.70   216382.73  12223.49 o 
  16  28   0    12340.53    15599.54   3864.61 o 
  18  28   0    69994.91    66956.95   3646.60 o 
  20  28   0    20232.25    21101.78   3528.86 o 
  22  28   0   126344.45   124242.05   6400.91 o 
  24  28   0     6839.54     8859.38   2790.70 o 
  26  28   0    39762.05    39235.07   3646.87 o 
  28  28   0      216.79     3495.82   2699.28 o 
  30  28   0    60603.47    61709.89   3582.72 o 
  32  28   0     7076.95     4428.65   2723.97 o 
  34  28   0    13185.70    12986.46   2414.91 o 
  36  28   0     1895.87     2990.61   2611.79 o 
  38  28   0    15506.02    18777.43   2871.21 o 
   2  30   0   900414.56   929825.13  62308.24 o 
   4  30   0   170662.55   163135.38   8909.10 o 
   6  30   0  1224605.25  1243277.38  11932.57 o 
   8  30   0     2565.12     1352.21   3726.63 o 
  10  30   0   358653.94   364535.69  10123.36 o 
  12  30   0   165537.36   159062.67   5680.81 o 
  14  30   0   651110.00   665573.63  20221.95 o 
  16  30   0    10202.46     7700.88   3284.98 o 
  18  30   0     2322.69      -17.73   3295.76 o 
  20  30   0    37160.25    37872.51   3591.15 o 
  22  30   0    66113.59    66712.61   6728.16 o 
  24  30   0    47282.04    45580.25   2968.05 o 
  26  30   0    12424.71    11513.61   2534.72 o 
  28  30   0      740.67      192.25   2686.16 o 
  30  30   0      420.03     2678.66   2498.53 o 
  32  30   0    15065.27    17905.50   2854.04 o 
  34  30   0     5740.97     5579.28   2876.52 o 
  36  30   0     2114.55     5077.45   3222.57 o 
  38  30   0     7633.84     9880.03   2575.30 o 
   0  32   0     6170.84     8578.14   8655.24 o 
   2  32   0     1105.05    -6492.78   6492.78 o 
   4  32   0     6724.42     3523.98   3828.75 o 
   6  32   0    99640.98    90348.91  12571.48 o 
   8  32   0    14324.47    17476.47   4155.96 o 
  10  32   0    16940.95    13244.92   4366.37 o 
  12  32   0    62548.53    63600.37   4248.20 o 
  14  32   0   240444.22   250776.03   7993.38 o 
  16  32   0    15353.63    14893.82   3360.03 o 
  18  32   0     3368.19     2538.56   3165.74 o 
  20  32   0    87761.73    88138.98   3925.96 o 
  22  32   0    90206.08    85686.95   6414.15 o 
  24  32   0     1314.48     -477.80   2680.84 o 
  26  32   0     1492.64     1805.89   2884.70 o 
  28  32   0    51025.75    56379.06   4132.97 o 
  30  32   0    17468.61    19619.18   2945.99 o 
  32  32   0     2005.51     1397.48   3061.26 o 
  34  32   0       41.69     1701.49   2783.55 o 
  36  32   0    20781.06    24207.48   2905.22 o 
  38  32   0     7614.07     6240.55   2990.33 o 
   2  34   0    11301.08     7385.96   4702.04 o 
   4  34   0    18057.40    15565.64   5040.06 o 
   6  34   0     4063.29     8447.80   6607.36 o 
   8  34   0    94075.88    86738.02   5474.46 o 
  10  34   0    12633.75    14635.56   4536.02 o 
  12  34   0     4413.99     4171.19   3372.30 o 
  14  34   0     1342.89      312.74   3002.03 o 
  16  34   0   223550.86   222292.22   7004.85 o 
  18  34   0    29627.32    29112.12   3151.16 o 
  20  34   0     1235.76     -388.03   2818.13 o 
  22  34   0     6426.71     3837.71   2860.53 o 
  24  34   0   153405.23   140299.56   3706.70 o 
  26  34   0     5600.24     6573.65   2742.12 o 
  28  34   0     4965.53     6876.14   2628.34 o 
  30  34   0    14776.08    14157.83   2793.81 o 
  32  34   0    58097.57    63119.74   3908.82 o 
  34  34   0     1598.65     2278.84   2278.71 o 
  36  34   0     3394.44     2450.45   2663.60 o 
  38  34   0      570.07     1009.85   2547.53 o 
   0  36   0   832573.56   840623.25  19070.60 o 
   2  36   0    19017.10    17788.25   4646.53 o 
   4  36   0     7569.96    10751.03   4039.89 o 
   6  36   0    36168.85    43953.48   3757.90 o 
   8  36   0   826792.44   831376.81  31811.27 o 
  10  36   0    10999.03    10082.38   3027.16 o 
  12  36   0    27305.56    29523.41   4468.50 o 
  14  36   0     4357.54     5325.18   2862.81 o 
  16  36   0   326606.41   321419.94  15034.77 o 
  18  36   0     1600.21     2018.01   3358.76 o 
  20  36   0    55129.65    53681.50   3071.30 o 
  22  36   0     5939.82     7017.54   2808.89 o 
  24  36   0    14308.39    13442.54   3400.12 o 
  26  36   0     6831.41     9993.55   2938.13 o 
  28  36   0    14860.53    15411.54   2622.53 o 
  30  36   0     4622.76     8891.79   2645.38 o 
  32  36   0     5712.96     7262.19   2598.33 o 
  34  36   0     1981.22     6490.25   2933.57 o 
  36  36   0      367.66     3426.62   3171.84 o 
  38  36   0     1459.32     4808.38   3090.90 o 
   2  38   0     5407.14     5316.08   3894.79 o 
   4  38   0    12670.26    10793.56   4513.20 o 
   6  38   0    17529.53    17699.79   3634.04 o 
   8  38   0    66645.28    61624.97   6145.74 o 
  10  38   0      787.53     1758.69   3400.82 o 
  12  38   0    15141.45    13892.09   3514.20 o 
  14  38   0    41217.38    44933.76   3437.42 o 
  16  38   0   163181.09   157616.92   3721.90 o 
  18  38   0     1609.69      658.13   3279.79 o 
  20  38   0    19217.26    16527.32   3019.26 o 
  22  38   0    23095.24    22473.77   3231.12 o 
  24  38   0    82459.58    79348.40   3280.85 o 
  26  38   0     4098.09     7500.91   3132.77 o 
  28  38   0     4479.06     7470.22   2844.53 o 
  30  38   0      247.99      536.83   2368.82 o 
  32  38   0    43743.56    44069.68   5308.74 o 
  34  38   0     2674.66     3270.59   2849.90 o 
  36  38   0     6582.01     6222.46   2701.15 o 
  38  38   0     3448.87     6024.23   2490.17 o 
   0  40   0     2802.00     1766.55   4387.24 o 
   2  40   0    21776.86    22891.62   8117.90 o 
   4  40   0    10628.46    10516.37   4101.17 o 
   6  40   0      497.90     3789.85   3025.01 o 
   8  40   0     4271.09    22825.81  10419.88 o 
  10  40   0    44376.60    41157.07   3930.53 o 
  12  40   0    34259.51    27720.73   3303.56 o 
  14  40   0    28920.27    28129.70   3360.56 o 
  16  40   0      237.38     -832.05   2607.91 o 
  18  40   0    25480.82    23550.70   2900.42 o 
  20  40   0    59990.53    60899.25   3498.31 o 
  22  40   0    62659.80    60802.64   3290.26 o 
  24  40   0     1107.49     3044.11   2670.02 o 
  26  40   0     4661.65     4959.12   2690.17 o 
  28  40   0    47400.39    47960.05   2959.30 o 
  30  40   0    13677.59    12666.91   2913.86 o 
  32  40   0      959.05     -640.63   2583.72 o 
  34  40   0      556.18     5614.23   2923.81 o 
  36  40   0    18020.84    21727.84   3274.58 o 
  38  40   0     1672.98     1086.85   3065.18 o 
   2  42   0   414874.81   428834.28  17492.06 o 
   4  42   0    58215.12    57297.13   4425.76 o 
   6  42   0   391443.81   391784.88  15110.54 o 
   8  42   0    14179.91    46678.46  14865.67 o 
  10  42   0    39536.91    29575.14   3766.44 o 
  12  42   0    27539.25    23850.05   3284.52 o 
  14  42   0   312169.53   312485.91  20953.04 o 
  16  42   0     2309.40     4956.40   3138.29 o 
  18  42   0       16.08     1198.27   2936.24 o 
  20  42   0     9432.00     8978.24   2699.48 o 
  22  42   0   104895.80   101142.67   3741.83 o 
  24  42   0     5675.53     6328.04   3114.85 o 
  26  42   0    11005.84    14535.46   2768.85 o 
  28  42   0      764.63     4344.24   3192.10 o 
  30  42   0      936.31     2153.92   3319.96 o 
  32  42   0      137.65     3385.34   2989.90 o 
  34  42   0    13875.33    19331.39   3127.22 o 
  36  42   0     1665.33     6202.49   2914.12 o 
   0  44   0    28228.77    28774.63   4626.81 o 
   2  44   0     1575.55    -4279.51   4279.51 o 
   4  44   0      176.68    -1969.06   4150.85 o 
   6  44   0    21341.00     8321.36   3965.47 o 
   8  44   0    23740.92    24127.58   3280.65 o 
  10  44   0    14772.12    12658.13   3819.07 o 
  12  44   0     2754.72     1893.40   3340.42 o 
  14  44   0    61920.78    64453.45   4254.73 o 
  16  44   0    14629.71    13572.47   2916.91 o 
  18  44   0    14330.83    12095.44   3458.67 o 
  20  44   0     5381.14     6446.32   3281.01 o 
  22  44   0    76275.65    72321.98   3224.65 o 
  24  44   0     8221.24     7775.65   2784.79 o 
  26  44   0     7950.60    10444.79   3094.10 o 
  28  44   0     8756.10    11256.56   2618.17 o 
  30  44   0    14438.59    11521.71   3355.88 o 
  32  44   0    14584.95    14667.82   3365.79 o 
  34  44   0     1526.41     4945.08   2915.29 o 
  36  44   0      313.72      207.55   3175.00 o 
   2  46   0      470.59     1881.77   3805.07 o 
   4  46   0    34017.61    32828.60   4464.70 o 
   6  46   0    27819.49    54102.59  17956.75 o 
   8  46   0     3892.38     3189.84   2591.28 o 
  10  46   0    49002.21    46168.18   3601.70 o 
  12  46   0    16167.34    14425.54   3526.58 o 
  14  46   0    79404.16    79642.33   3925.45 o 
  16  46   0    26065.73    23668.07   3485.57 o 
  18  46   0    64343.78    63502.38   4156.92 o 
  20  46   0     1592.50      422.12   2775.20 o 
  22  46   0    48483.16    46324.05   3275.94 o 
  24  46   0    18448.31    16503.81   2855.04 o 
  26  46   0    33302.38    33350.16   2831.87 o 
  28  46   0     3863.22     6042.34   2786.25 o 
  30  46   0    10778.42    12829.17   3057.63 o 
  32  46   0      316.01     1221.31   2811.28 o 
  34  46   0    22053.70    26242.94   3014.85 o 
  36  46   0     4407.65     5689.07   2867.14 o 
   0  48   0    13316.06     9062.79   4943.53 o 
   2  48   0   981968.19  1092591.00  27630.04 o 
   4  48   0    16212.48    19511.60   4423.73 o 
   6  48   0   129703.87   134563.84   5798.00 o 
   8  48   0    65019.26    67227.77   3748.67 o 
  10  48   0   315547.09   306079.38  15178.59 o 
  12  48   0    32978.05    32330.48   3455.44 o 
  14  48   0    66748.18    61466.38   4248.88 o 
  16  48   0    90485.00    87746.46   7423.53 o 
  18  48   0    30210.92    32971.96   3666.07 o 
  20  48   0    24915.05    30566.83   3858.37 o 
  22  48   0      218.86      942.20   2856.48 o 
  24  48   0     9362.99    10002.13   2981.16 o 
  26  48   0      201.55     1923.83   2759.28 o 
  28  48   0    15969.31    17210.71   3052.20 o 
  30  48   0     4206.45     3752.11   2687.50 o 
  32  48   0     1521.26     4204.69   3334.28 o 
  34  48   0     1818.72     2154.34   3331.88 o 
  36  48   0     6730.84    13955.71   3511.45 o 
   2  50   0    20899.11     9377.98   4751.38 o 
   4  50   0     7301.30     7576.10   3994.61 o 
   6  50   0      942.45      279.95   2843.85 o 
   8  50   0    11710.11     8910.17   4021.45 o 
  10  50   0    70627.39    62386.11   6525.69 o 
  12  50   0     6622.55     4204.60   3286.14 o 
  14  50   0     9656.94     7306.58   3429.47 o 
  16  50   0    73427.46    73346.63   3779.32 o 
  18  50   0    51969.99    51751.77   3730.92 o 
  20  50   0       22.05    -1363.19   3224.11 o 
  22  50   0    11505.23     9090.63   3158.48 o 
  24  50   0    40836.57    42930.78   3930.41 o 
  26  50   0    27906.80    31060.75   2794.99 o 
  28  50   0     2746.57     1330.30   3439.02 o 
  30  50   0     1304.97     4143.89   2582.86 o 
  32  50   0    11508.16    10889.37   2830.40 o 
  34  50   0     8817.52     7956.93   3582.58 o 
  36  50   0      350.87     2122.21   2987.12 o 
   0  52   0    36702.90    42722.62   4986.95 o 
   2  52   0    11027.34    10917.64   3735.92 o 
   4  52   0    18009.72    16022.58   4129.77 o 
   6  52   0    11099.55    26170.12   7450.71 o 
   8  52   0     4635.65     4042.82   3738.63 o 
  10  52   0      400.02     2232.01   3299.23 o 
  12  52   0    89443.65    84038.68   6928.17 o 
  14  52   0    36176.88    30786.60   3293.07 o 
  16  52   0     6829.88     8562.25   3133.75 o 
  18  52   0     1874.54      765.49   3457.64 o 
  20  52   0    42759.73    39824.87   3289.17 o 
  22  52   0    46212.38    46395.88   3624.51 o 
  24  52   0       67.73    -1065.74   3265.13 o 
  26  52   0      738.15     -477.68   3509.54 o 
  28  52   0    84633.17    86319.20   3695.24 o 
  30  52   0     8186.94     7396.89   2733.14 o 
  32  52   0     4503.75     5586.34   3125.08 o 
  34  52   0     1910.38      686.31   2999.61 o 
   2  54   0     2598.94    10709.63   8765.39 o 
   4  54   0   679693.00   727288.88  45290.75 o 
   6  54   0    20544.62    21786.01   3902.77 o 
   8  54   0    57908.07    64374.18   3985.24 o 
  10  54   0     6227.60     5022.49   2885.54 o 
  12  54   0   266527.56   268316.84   5770.82 o 
  14  54   0     1535.34      555.86   3806.97 o 
  16  54   0   137424.70   136609.22  11668.76 o 
  18  54   0       63.20     4034.62   3035.57 o 
  20  54   0     2243.49     3285.95   3317.72 o 
  22  54   0     7115.18     8727.75   3344.64 o 
  24  54   0    25450.20    27777.22   3563.36 o 
  26  54   0      943.43     1417.63   3592.78 o 
  28  54   0       35.34     3227.89   3790.83 o 
  30  54   0     3489.53     6146.97   3036.15 o 
  32  54   0     3612.64     2308.71   3549.82 o 
  34  54   0     4874.45     2301.26   3537.93 o 
   0  56   0    12669.38    16088.57   4560.59 o 
   2  56   0    10011.31    10347.70   4379.78 o 
   4  56   0     7304.32     1414.81   4589.00 o 
   6  56   0     6724.75     3913.00   3694.49 o 
   8  56   0    15585.16    13686.61   3663.39 o 
  10  56   0     8077.58     8527.34   3959.04 o 
  12  56   0    66821.85    65591.09   3305.46 o 
  14  56   0    11053.48    10372.30   3343.37 o 
  16  56   0    45585.91    43588.91   3458.32 o 
  18  56   0    21046.58    23780.44   3128.28 o 
  20  56   0    27978.85    26285.82   2881.81 o 
  22  56   0    24004.03    23189.16   3795.81 o 
  24  56   0     7814.24     7360.67   3571.70 o 
  26  56   0    30503.79    28519.89   3171.48 o 
  28  56   0    63024.56    58236.93   4071.42 o 
  30  56   0       27.40     3052.32   3663.17 o 
  32  56   0     8370.63    11872.73   3069.35 o 
  34  56   0     3169.40     3995.49   3223.96 o 
   2  58   0    11543.91    13929.90   4098.06 o 
   4  58   0     3997.29     3336.43   3704.45 o 
   6  58   0    51834.95    55934.71   3925.46 o 
   8  58   0    45274.08    45769.89   4260.29 o 
  10  58   0     1343.58     -227.04   3483.27 o 
  12  58   0     4741.17     6540.66   3326.98 o 
  14  58   0    69974.88    70633.48   3885.27 o 
  16  58   0    70152.71    72145.70   3826.56 o 
  18  58   0    20725.19    21386.77   3522.99 o 
  20  58   0     5033.60     7533.10   3672.90 o 
  22  58   0     3010.51     4449.54   3441.35 o 
  24  58   0    50126.68    51935.93   3791.87 o 
  26  58   0    10544.86    10922.84   3559.20 o 
  28  58   0      114.35     3316.90   3696.89 o 
  30  58   0     2546.69     4963.91   3520.34 o 
  32  58   0    14914.77    18507.37   3588.36 o 
  34  58   0     2533.33      667.81   3968.13 o 
   0  60   0    66430.50    62641.37   6210.35 o 
   2  60   0   329951.47   376269.56   7555.16 o 
   4  60   0    10857.30    14831.35   3930.00 o 
   6  60   0   203055.33   218699.58   6305.00 o 
   8  60   0   177186.42   180362.34   9709.13 o 
  10  60   0    90783.35    92690.97   4391.90 o 
  12  60   0    19430.45    21213.94   3875.51 o 
  14  60   0    16200.91    13018.56   3015.12 o 
  16  60   0    38717.53    38688.00   3359.16 o 
  18  60   0   111208.72   105745.51   4406.38 o 
  20  60   0     2204.77     2751.05   3595.49 o 
  22  60   0    13797.24    15772.47   3271.60 o 
  24  60   0     4269.28     6380.51   3176.92 o 
  26  60   0    24932.55    25238.24   3682.71 o 
  28  60   0      870.45      948.54   3293.60 o 
  30  60   0    10243.09    11819.28   3370.35 o 
  32  60   0     1826.06     1626.42   3523.03 o 
   2  62   0     2399.91     8201.66   5873.98 o 
   4  62   0    34123.86    32504.69   4546.22 o 
   6  62   0    11274.24     5908.27   3893.64 o 
   8  62   0    15080.99    19671.91   4145.51 o 
  10  62   0     8861.49     8409.27   3649.06 o 
  12  62   0    46704.71    46535.48   4205.29 o 
  14  62   0    18624.98    17741.04   3729.14 o 
  16  62   0     6689.17     7310.21   2828.00 o 
  18  62   0    23601.17    22760.58   3228.35 o 
  20  62   0    30485.25    32181.04   3209.32 o 
  22  62   0     6160.04     9057.38   3057.30 o 
  24  62   0     2690.58     3061.08   3875.34 o 
  26  62   0    34003.03    35041.28   3646.53 o 
  28  62   0    13101.75    14809.70   4003.22 o 
  30  62   0     3195.83     3444.03   2950.89 o 
  32  62   0       57.22    -2459.03   2792.14 o 
   0  64   0    42182.28    47264.82   4949.12 o 
   2  64   0     4026.81     7808.89   3880.91 o 
   4  64   0     2279.99     2965.27   3375.44 o 
   6  64   0    10932.33    12593.09   3362.41 o 
   8  64   0    27312.35    27322.38   3569.60 o 
  10  64   0    35821.75    38297.04   4057.60 o 
  12  64   0     8190.66     6454.25   3481.99 o 
  14  64   0    25226.79    27564.33   3892.53 o 
  16  64   0      128.61    -1518.55   3290.69 o 
  18  64   0    92655.04    94032.57   4048.10 o 
  20  64   0     2330.68     1485.97   3079.85 o 
  22  64   0    48005.74    51636.68   5133.01 o 
  24  64   0     1614.12     3346.00   3520.66 o 
  26  64   0    16274.65    17468.81   3292.43 o 
  28  64   0     1127.40     7454.61   3225.30 o 
  30  64   0    15204.20    14466.73   3951.73 o 
  32  64   0       80.73    -1173.29   3076.26 o 
   2  66   0   149388.38   164054.59   8816.04 o 
   4  66   0   141216.86   159453.48   4761.15 o 
   6  66   0   284308.41   311139.25  10796.45 o 
   8  66   0    17279.97    20115.13   3846.68 o 
  10  66   0    48483.50    51760.20   4152.97 o 
  12  66   0    78505.79    77681.58   6140.60 o 
  14  66   0    43744.42    40739.26   3599.60 o 
  16  66   0    96684.45    90955.54   4334.05 o 
  18  66   0    79189.52    82285.28   5721.59 o 
  20  66   0    23702.89    20095.34   3485.10 o 
  22  66   0     9288.71     7669.10   3741.89 o 
  24  66   0    43671.48    41559.36   3750.80 o 
  26  66   0      488.49     1481.21   3374.81 o 
  28  66   0      139.62     1463.92   3181.79 o 
  30  66   0     1476.03     4380.80   3667.78 o 
   0  68   0     2126.37    -1237.96   5145.14 o 
   2  68   0     9350.76     6173.84   3380.80 o 
   4  68   0     5309.00     4859.46   3340.39 o 
   6  68   0    48687.68    48879.77   4988.97 o 
   8  68   0     4623.11     2507.05   3744.30 o 
  10  68   0     2579.82    -1167.73   3841.31 o 
  12  68   0    31095.67    30607.51   4351.07 o 
  14  68   0    27703.15    28910.21   4401.82 o 
  16  68   0      333.25      160.68   3640.29 o 
  18  68   0    32348.75    36227.52   3657.23 o 
  20  68   0    25332.59    29743.86   3551.18 o 
  22  68   0    38084.79    42890.63   3441.96 o 
  24  68   0     1168.96    -2051.60   3031.14 o 
  26  68   0     1552.91     2784.73   3647.30 o 
  28  68   0     9842.41     9134.87   3169.83 o 
  30  68   0     6599.02     5002.25   3940.84 o 
   2  70   0     8050.49     5451.46   3632.57 o 
   4  70   0    12238.42    13886.92   3305.97 o 
   6  70   0    12068.11    13701.25   3870.24 o 
   8  70   0    38520.56    40892.72   3727.69 o 
  10  70   0     4087.71     4092.58   3088.72 o 
  12  70   0     5673.86     8411.47   5301.43 o 
  14  70   0     5234.13     6927.10   4233.48 o 
  16  70   0    39014.11    43492.97   3712.03 o 
  18  70   0     9851.36     9099.25   3389.41 o 
  20  70   0      116.71     3481.77   3852.32 o 
  22  70   0      362.67     1931.29   3335.08 o 
  24  70   0    55918.97    53945.18   3831.89 o 
  26  70   0    14258.28    17762.93   3226.06 o 
  28  70   0     1390.46     3059.94   3540.88 o 
  30  70   0      668.74     6133.31   4592.62 o 
   0  72   0   231942.89   248265.61   7150.80 o 
   2  72   0    13641.05    13941.37   3709.30 o 
   4  72   0    28222.97    32896.83   3172.20 o 
   6  72   0      912.77     1437.53   3596.71 o 
   8  72   0   296169.63   317496.16   5488.30 o 
  10  72   0    52809.49    55020.78   4228.09 o 
  12  72   0   172891.70   170024.39   5340.90 o 
  14  72   0     3518.89     3721.70   3766.68 o 
  16  72   0    32039.95    33962.09   4634.21 o 
  18  72   0     1745.22     2899.06   3722.99 o 
  20  72   0    22235.23    20606.27   3512.12 o 
  22  72   0      890.58      356.17   3063.48 o 
  24  72   0       69.58     4845.92   3796.52 o 
  26  72   0     1501.79     3041.96   3428.66 o 
  28  72   0     7608.12     9566.04   3278.04 o 
   2  74   0     2870.93     7469.79   3531.47 o 
   4  74   0    13760.50    14750.32   3390.62 o 
   6  74   0     7125.10     4305.46   3857.85 o 
   8  74   0    11272.18     6595.10   3730.65 o 
  10  74   0      160.15    -1132.88   3795.11 o 
  12  74   0    42984.51    42569.73   4208.53 o 
  14  74   0     5579.71     6715.36   3842.56 o 
  16  74   0    23319.23    23289.36   4515.73 o 
  18  74   0    10236.28     9469.33   3525.47 o 
  20  74   0     8732.38    10781.81   3355.04 o 
  22  74   0    14264.49    15144.30   2993.12 o 
  24  74   0    27045.81    31878.97   3766.68 o 
  26  74   0     5630.01     3676.11   3428.38 o 
  28  74   0     3222.47     4382.88   3447.92 o 
   0  76   0     2078.40     1459.65   5209.40 o 
   2  76   0    21103.42    25598.58   3786.70 o 
   4  76   0     5216.31    12982.21   3091.25 o 
   6  76   0    11650.19    17012.89   3437.19 o 
   8  76   0       78.53     4164.45   3837.94 o 
  10  76   0    43394.82    47971.77   4176.06 o 
  12  76   0    46090.73    48351.45   4477.27 o 
  14  76   0      208.08     4060.52   5059.91 o 
  16  76   0     4082.42    10411.16   3671.07 o 
  18  76   0    45331.27    45922.04   4647.53 o 
  20  76   0    36836.87    36391.64   3947.05 o 
  22  76   0     9562.67    10057.28   3403.29 o 
  24  76   0     4485.90     3437.31   3370.12 o 
  26  76   0     2962.53     3305.92   3567.64 o 
   2  78   0    74313.83    77607.10   4210.83 o 
   4  78   0    53933.19    58744.68   3714.54 o 
   6  78   0    52973.66    55494.36   3428.72 o 
   8  78   0    43342.55    45876.42   4376.39 o 
  10  78   0    37376.52    37808.31   3736.83 o 
  12  78   0    62179.49    64840.80   4319.44 o 
  14  78   0    37336.38    35422.25   4565.91 o 
  16  78   0     7961.40    11938.21   4402.57 o 
  18  78   0     1004.35     2247.46   4337.37 o 
  20  78   0     1234.48      243.36   3338.06 o 
  22  78   0    27029.19    24815.04   3371.18 o 
  24  78   0       38.33     1534.10   2985.05 o 
  26  78   0    11691.30    12157.20   3272.52 o 
   0  80   0    19454.33    22425.05   5316.99 o 
   2  80   0      898.55     3390.49   3297.70 o 
   4  80   0     2516.25     4979.54   3254.73 o 
   6  80   0      127.40     1063.25   3253.95 o 
   8  80   0     3817.82     4700.60   3709.47 o 
  10  80   0     4878.31     8459.27   3482.76 o 
  12  80   0    23651.90    22585.27   4403.14 o 
  14  80   0     1532.31     1616.67   3761.33 o 
  16  80   0    32783.27    30022.41   4465.33 o 
  18  80   0    18190.87    21551.05   3862.07 o 
  20  80   0     2491.99    10058.86   4425.61 o 
  22  80   0    24667.70    23827.23   3521.49 o 
  24  80   0    20918.24    17973.40   4257.79 o 
   2  82   0        2.73     2389.51   2925.50 o 
   4  82   0    34294.38    33678.20   3714.04 o 
   6  82   0    15437.88    16484.83   3490.10 o 
   8  82   0       28.37     1471.74   3301.89 o 
  10  82   0     4642.08     6334.58   3391.01 o 
  12  82   0    16996.41    14420.52   4457.46 o 
  14  82   0    36750.62    30228.14   4634.53 o 
  16  82   0      100.68     1801.26   3792.59 o 
  18  82   0    20122.96    23704.24   4517.70 o 
  20  82   0     1466.21     1443.20   4352.40 o 
  22  82   0    11369.67    10688.83   3545.12 o 
  24  82   0     1297.33     1129.06   3930.65 o 
   0  84   0    27159.47    29191.65   5499.40 o 
   2  84   0   127633.84   135168.77   3925.92 o 
   4  84   0     4693.93    16477.56   4888.98 o 
   6  84   0    47080.14    53084.63   3672.79 o 
   8  84   0    23521.17    24437.54   4108.81 o 
  10  84   0    30456.59    34990.60   4096.74 o 
  12  84   0     3676.01    -2876.97   3789.42 o 
  14  84   0    26646.71    24054.34   3947.22 o 
  16  84   0    12387.99    11468.28   3658.10 o 
  18  84   0    16790.97    15893.37   3972.53 o 
  20  84   0    35308.46    30752.04   4267.24 o 
  22  84   0       18.69     1854.29   4012.29 o 
   2  86   0    15586.81    16802.46   3313.54 o 
   4  86   0     7594.25     8177.75   3132.91 o 
   6  86   0      428.03     1175.06   2746.19 o 
   8  86   0     2572.53     5125.28   3763.08 o 
  10  86   0    27894.73    26313.86   3402.12 o 
  12  86   0    10049.75    13848.74   4038.52 o 
  14  86   0     2050.03     3500.23   3723.18 o 
  16  86   0     7442.72     6786.02   4522.26 o 
  18  86   0    21491.07    18962.00   3750.88 o 
  20  86   0      120.61     4099.70   4428.33 o 
  22  86   0       68.15    -4499.27   5491.70 o 
   0  88   0    17614.02    20256.92   4410.77 o 
   2  88   0     7014.56     8811.15   3202.21 o 
   4  88   0     7402.62    11666.62   3141.65 o 
   6  88   0     8082.85     9092.24   3282.82 o 
   8  88   0     5028.34     6321.48   2880.85 o 
  10  88   0     8445.07    11393.99   3800.62 o 
  12  88   0    31546.08    27705.32   4556.54 o 
  14  88   0     7029.82     7327.61   3943.58 o 
  16  88   0      345.25     4165.15   4528.50 o 
  18  88   0      104.97    -3075.98   4537.26 o 
  20  88   0    34890.25    29375.68   4822.39 o 
   2  90   0      496.15     3951.12   2779.49 o 
   4  90   0   108129.35   110203.38   5134.56 o 
   6  90   0     1157.15    12435.44   3546.13 o 
   8  90   0    32585.84    30937.19   3056.94 o 
  10  90   0     4190.54     8698.29   4122.90 o 
  12  90   0    67916.37    60428.85   5070.46 o 
  14  90   0     6656.95    10454.38   4619.24 o 
  16  90   0    25145.68    22693.18   4038.87 o 
  18  90   0     6908.87     7623.29   4418.57 o 
   0  92   0     8466.42     7075.59   3570.49 o 
   2  92   0     5789.10     7677.92   3251.84 o 
   4  92   0     1472.38     4783.64   2967.90 o 
   6  92   0     4312.83     9092.18   3387.29 o 
   8  92   0    10270.95    12125.68   3114.20 o 
  10  92   0    16475.35    18908.87   3762.48 o 
  12  92   0    19207.42    13432.12   4742.92 o 
  14  92   0     2727.35     3630.51   3933.01 o 
  16  92   0     8334.44     7471.52   4302.06 o 
   2  94   0    11009.14    12339.42   3371.61 o 
   4  94   0     1020.57     4080.85   2901.04 o 
   6  94   0    22077.94    19514.42   3542.03 o 
   8  94   0    10104.80    10695.05   3325.80 o 
  10  94   0      327.93     1744.18   3254.13 o 
  12  94   0     1439.37     2126.31   4110.92 o 
  14  94   0    25605.13    18618.63   4309.42 o 
   0  96   0    23180.78    35871.80   4478.94 o 
   2  96   0    94101.43    91016.06   3978.29 o 
   4  96   0     4309.04     7802.50   4237.16 o 
   6  96   0    16688.86    19677.96   3317.02 o 
   8  96   0    24537.57    26502.58   3800.63 o 
  10  96   0    83481.80    79233.78   3752.12 o 
  12  96   0     1991.99     3299.88   4691.31 o 
   2  98   0       69.82     2349.00   3103.51 o 
   4  98   0    13505.87    12888.86   3589.10 o 
   6  98   0      833.56     4040.28   3568.22 o 
   8  98   0     1408.55     2689.01   3166.14 o 
  10  98   0     5531.04     6300.35   3640.90 o 
   0 100   0    25805.58    25739.03   4915.04 o 
   2 100   0     2410.18     5255.31   3196.83 o 
   4 100   0        4.80     3947.55   3303.39 o 
   6 100   0     1352.17     1635.47   3276.58 o 
   1   1   1   276776.56   273290.41   7765.56 o 
   3   1   1    74833.48    73234.22   7319.10 o 
   5   1   1   108534.95   102622.45   6119.33 o 
   7   1   1   323100.63   319421.66   7478.99 o 
   9   1   1   338697.69   324655.59  10547.42 o 
  11   1   1    19103.61    18009.27   3061.21 o 
  13   1   1     9348.58     7491.77   3121.35 o 
  15   1   1   227866.06   225055.19   8413.58 o 
  17   1   1   185438.72   174312.80   5042.26 o 
  19   1   1    10966.28    12441.39   2930.96 o 
  21   1   1    26193.13    26827.77   3007.89 o 
  23   1   1    73244.95    65899.05   3033.75 o 
  25   1   1    13863.36    14394.73   2372.60 o 
  27   1   1    23339.78    25059.38   2825.13 o 
  29   1   1     1290.40     5060.94   2565.01 o 
  31   1   1     5820.12    10116.13   2506.10 o 
  33   1   1     9910.64    11704.17   2763.52 o 
  35   1   1     7667.49     8034.72   2919.95 o 
  37   1   1     1169.56     2299.17   2575.46 o 
  39   1   1     6843.82     7955.11   2453.70 o 
   1   3   1    24844.65    20169.33   5062.06 o 
   3   3   1   110997.93   105406.36   7866.26 o 
   5   3   1    77898.66    71404.61   5303.27 o 
   7   3   1    77115.75    73028.37   4111.80 o 
   9   3   1    88490.45    86671.98   4006.11 o 
  11   3   1    22319.31    22449.13   2960.51 o 
  13   3   1     5580.07     8545.80   2779.13 o 
  15   3   1    16357.35    17144.21   3024.52 o 
  17   3   1    94163.45    94668.95   3185.76 o 
  19   3   1    21591.15    21038.64   2783.09 o 
  21   3   1     7237.79     8202.07   3156.67 o 
  23   3   1     6437.60     5042.38   2873.02 o 
  25   3   1      415.12     2477.02   2746.92 o 
  27   3   1     9246.97     9687.49   2425.63 o 
  29   3   1    15007.09    14689.93   2660.17 o 
  31   3   1     5622.49     7133.33   2444.47 o 
  33   3   1     3704.04     7300.13   2477.23 o 
  35   3   1     3510.87     2840.94   2915.55 o 
  37   3   1     1735.93     3159.71   2544.70 o 
  39   3   1     6487.21     4474.98   2509.70 o 
   1   5   1    68266.67    70499.54   5609.42 o 
   3   5   1   614910.88   583938.13  13232.87 o 
   5   5   1   365952.53   343410.63   8702.99 o 
   7   5   1   130935.23   123372.22   5105.50 o 
   9   5   1    90357.79    84342.37   3849.56 o 
  11   5   1     2921.83     4131.92   3165.53 o 
  13   5   1   324103.84   298510.84   9255.52 o 
  15   5   1    73125.01    73245.94   3283.69 o 
  17   5   1    56070.77    57233.48   3091.13 o 
  19   5   1    36923.77    33481.08   3228.52 o 
  21   5   1   110910.24   105040.16   3186.14 o 
  23   5   1    14138.12    14807.59   2715.93 o 
  25   5   1     5860.15     8155.60   2777.59 o 
  27   5   1   106781.91   105085.12   3701.09 o 
  29   5   1    12447.71    11950.63   2633.93 o 
  31   5   1    31598.18    32729.05   2535.21 o 
  33   5   1     1496.85     4320.55   2454.77 o 
  35   5   1    25533.73    23232.90   2874.50 o 
  37   5   1     1813.73     5128.91   2550.58 o 
  39   5   1     6670.78     8172.29   2565.45 o 
   1   7   1    36001.86    39049.10   5170.67 o 
   3   7   1  1023506.31   973557.13  57240.91 o 
   5   7   1   245598.08   246152.72  12079.70 o 
   7   7   1    77637.91    78936.10   4320.54 o 
   9   7   1    89678.67    82750.53   4045.87 o 
  11   7   1   141489.52   135332.86   4272.27 o 
  13   7   1   229068.06   227794.73   6407.97 o 
  15   7   1   116612.51   112625.24   3401.50 o 
  17   7   1    53493.45    50236.07   3072.72 o 
  19   7   1   106740.63   103364.00   3495.41 o 
  21   7   1    68319.76    68772.45   3112.87 o 
  23   7   1    62243.76    63226.75   3219.01 o 
  25   7   1     8256.14     9312.41   2358.81 o 
  27   7   1   104529.99   102480.19   3153.88 o 
  29   7   1    19618.81    20493.43   2556.66 o 
  31   7   1    43136.66    45762.39   2879.01 o 
  33   7   1     2365.95     3520.52   2304.17 o 
  35   7   1     3654.51     2047.75   2694.99 o 
  37   7   1    14489.29    14872.14   2671.93 o 
  39   7   1     3940.43     5879.71   2927.93 o 
   1   9   1    24480.02    26381.40   5363.01 o 
   3   9   1    32792.40    53843.81  14865.38 o 
   5   9   1    73702.44    68824.91   5384.76 o 
   7   9   1    26676.36    23506.95   3952.99 o 
   9   9   1    45173.58    49103.58   4990.11 o 
  11   9   1    18136.81    16596.32   3298.20 o 
  13   9   1    24845.82    25541.73   3519.05 o 
  15   9   1    47188.17    46733.59   3145.77 o 
  17   9   1    12206.86    10647.48   2620.15 o 
  19   9   1     8782.40     7291.29   2790.69 o 
  21   9   1     1745.64     2249.71   2611.81 o 
  23   9   1    17111.49    16812.17   2674.07 o 
  25   9   1     3163.69     5100.47   2545.55 o 
  27   9   1     8862.47    12990.74   2897.43 o 
  29   9   1    12754.61    11965.58   2391.03 o 
  31   9   1    11027.68    12902.58   2503.44 o 
  33   9   1     3366.88     2823.84   2633.77 o 
  35   9   1     2488.95     4397.92   2559.14 o 
  37   9   1     4084.66     5773.26   2440.22 o 
  39   9   1     6404.30     4460.20   2552.70 o 
   1  11   1   743257.13   705431.81  29656.05 o 
   3  11   1   135300.19   140428.75   6971.08 o 
   5  11   1    42353.21    39099.73   4872.00 o 
   7  11   1   345153.16   325934.13  15799.28 o 
   9  11   1    83283.86    78307.91   4830.15 o 
  11  11   1   177829.22   168694.39   7404.53 o 
  13  11   1    72197.35    67251.94   3254.49 o 
  15  11   1    34512.45    29771.08   3006.31 o 
  17  11   1    92456.97    88600.28   3507.55 o 
  19  11   1    73865.06    68437.50   3064.84 o 
  21  11   1    23920.12    22944.69   3134.35 o 
  23  11   1    61212.91    60553.19   2928.60 o 
  25  11   1    65507.41    66219.79   2857.55 o 
  27  11   1    73055.25    69255.38   3010.29 o 
  29  11   1    20962.36    21895.26   2569.13 o 
  31  11   1     4099.79     6878.11   2468.87 o 
  33  11   1    45697.85    47274.29   2925.51 o 
  35  11   1    13492.48    13360.39   3199.45 o 
  37  11   1     1539.85     3070.55   2867.88 o 
  39  11   1     1172.61     1588.26   3108.02 o 
   1  13   1  1243094.50  1274996.63  62095.55 o 
   3  13   1   362343.75   343793.13  17031.98 o 
   5  13   1   238297.14   241581.17  20294.77 o 
   7  13   1    36818.48    32854.04   4601.87 o 
   9  13   1   406471.41   386081.00  16119.59 o 
  11  13   1    93717.14    94006.58   4172.49 o 
  13  13   1    36700.12    34123.98   3037.35 o 
  15  13   1    30628.83    31838.33   3043.25 o 
  17  13   1   262281.84   251873.34   6646.29 o 
  19  13   1    52187.74    51033.34   2964.10 o 
  21  13   1      894.29      619.09   2678.35 o 
  23  13   1    51447.50    48618.20   2793.05 o 
  25  13   1    89102.75    90208.27   3221.43 o 
  27  13   1    46544.14    43558.54   3124.54 o 
  29  13   1     2382.25     1588.77   2414.32 o 
  31  13   1    48349.50    50102.60   2895.88 o 
  33  13   1    14446.96    15042.52   2737.60 o 
  35  13   1     8784.01     8894.80   3052.12 o 
  37  13   1     1722.72     4092.85   2788.94 o 
  39  13   1     6566.70     9185.17   3307.62 o 
   1  15   1   177782.20   186077.13   6553.31 o 
   3  15   1   609896.81   613118.19  20217.87 o 
   5  15   1   265952.44   260817.05  11076.55 o 
   7  15   1    40231.10    37760.45   4971.76 o 
   9  15   1     5719.53     4593.45   3490.41 o 
  11  15   1    62962.29    62069.52   5240.74 o 
  13  15   1   108928.63   109035.84   3873.67 o 
  15  15   1     1857.28     4651.99   3032.23 o 
  17  15   1     5628.50     5789.43   2698.67 o 
  19  15   1      507.80     1563.41   2839.55 o 
  21  15   1    22455.25    21512.15   2535.41 o 
  23  15   1     9951.92     9784.90   2765.38 o 
  25  15   1     4613.88     8032.51   2755.05 o 
  27  15   1    44316.63    44390.93   3307.13 o 
  29  15   1    13106.83    13426.46   2613.95 o 
  31  15   1    16502.15    15948.54   2762.91 o 
  33  15   1    11447.08     9874.92   2807.99 o 
  35  15   1    10007.84    10555.79   2950.12 o 
  37  15   1     1559.85     4187.26   2471.17 o 
  39  15   1     3543.16     4212.98   2563.71 o 
   1  17   1   368010.97   397339.72  11398.66 o 
   3  17   1   713196.31   798806.63  46681.75 o 
   5  17   1   159850.42   138394.33   6282.98 o 
   7  17   1    22212.64    21440.20   3991.07 o 
   9  17   1    17845.97    19167.84   3268.12 o 
  11  17   1   464596.50   430533.00  22874.68 o 
  13  17   1   126067.68   123619.47   6349.99 o 
  15  17   1    34621.82    34328.25   2994.22 o 
  17  17   1    15021.59    16658.79   2920.66 o 
  19  17   1   181515.23   179112.27   6426.37 o 
  21  17   1    88257.13    82722.45   4086.15 o 
  23  17   1    48349.40    45557.41   2888.55 o 
  25  17   1     8279.42     8152.01   2895.03 o 
  27  17   1    32164.20    33331.89   3001.31 o 
  29  17   1    22516.24    22362.38   2688.39 o 
  31  17   1    19230.38    16249.13   2933.57 o 
  33  17   1     6936.03     6836.62   2872.54 o 
  35  17   1     9268.88    12456.08   2497.64 o 
  37  17   1     9374.05     7629.61   2611.29 o 
  39  17   1     1583.12     4004.74   2563.43 o 
   1  19   1   169940.50   193999.08   5486.72 o 
   3  19   1   220261.63   228560.97   7731.39 o 
   5  19   1   294751.47   299383.81  12619.52 o 
   7  19   1     7649.78     9108.10   4257.03 o 
   9  19   1    17214.00    16598.87   3374.83 o 
  11  19   1   222338.25   222338.95  11563.50 o 
  13  19   1   328291.91   332226.03   7547.95 o 
  15  19   1     2697.02     1961.42   3389.75 o 
  17  19   1    17974.61    17686.46   2895.71 o 
  19  19   1   143016.11   140291.83   4361.96 o 
  21  19   1    65650.77    61709.21   3512.37 o 
  23  19   1    37794.74    35016.39   3279.05 o 
  25  19   1    39930.61    40266.62   3300.61 o 
  27  19   1    57047.96    57337.15   4190.49 o 
  29  19   1    26659.45    25487.31   2457.63 o 
  31  19   1    27645.14    31772.56   3093.80 o 
  33  19   1     5897.44     4752.50   2525.90 o 
  35  19   1    11294.40    11033.92   2664.69 o 
  37  19   1     8886.63     9998.79   3083.52 o 
  39  19   1     3987.82     4216.28   2803.57 o 
   1  21   1    21973.26    23234.76   5484.71 o 
   3  21   1    26595.16    21441.23   5064.92 o 
   5  21   1    29123.97    30820.05   4670.81 o 
   7  21   1    42052.71    50341.60   7436.30 o 
   9  21   1     6874.94     2200.24   3917.65 o 
  11  21   1    50435.15    48157.55   3798.61 o 
  13  21   1    34431.31    25855.74   4004.99 o 
  15  21   1     8146.66     8025.48   2908.15 o 
  17  21   1     7285.42     3107.91   3473.20 o 
  19  21   1    17095.54    16014.91   3114.02 o 
  21  21   1     7270.97     7742.75   2981.38 o 
  23  21   1    19324.55    20024.94   3173.73 o 
  25  21   1    16893.64    12700.69   3241.29 o 
  27  21   1     5470.84     5979.02   3146.50 o 
  29  21   1      215.39     6435.76   3083.37 o 
  31  21   1     4336.47     7564.00   3060.72 o 
  33  21   1     6507.81     9477.65   2656.82 o 
  35  21   1     1474.75     3382.21   3100.39 o 
  37  21   1      544.90     -303.37   2679.03 o 
  39  21   1      387.29      247.39   2643.20 o 
   1  23   1   108867.52   129148.74   7749.75 o 
   3  23   1    63443.91    71134.89   7923.83 o 
   5  23   1   144274.59   148061.08   6194.50 o 
   7  23   1    32323.55    27705.66   4350.49 o 
   9  23   1   391688.63   404619.16  15796.13 o 
  11  23   1    74454.23    70352.23   5857.41 o 
  13  23   1   162524.59   176842.55   5572.21 o 
  15  23   1    13684.74    14212.22   3192.20 o 
  17  23   1   393574.97   373836.97  13472.27 o 
  19  23   1    19806.13    20042.70   3454.21 o 
  21  23   1    27796.12    29230.60   3073.12 o 
  23  23   1    49385.17    49611.06   3351.17 o 
  25  23   1    97424.37    93144.13   3335.01 o 
  27  23   1     6504.28     4725.36   2981.39 o 
  29  23   1    11083.31    12078.13   3062.69 o 
  31  23   1    21539.91    23849.29   2536.93 o 
  33  23   1    22536.21    23255.21   3087.12 o 
  35  23   1     9931.28    10225.32   3024.09 o 
  37  23   1     3406.34     5389.87   2443.09 o 
  39  23   1     7048.91     8655.33   2493.58 o 
   1  25   1    72353.48    70667.98   4277.39 o 
   3  25   1    88100.16    91351.32   5936.68 o 
   5  25   1   117609.76   115084.81   5366.75 o 
   7  25   1   278788.19   297969.91  12880.58 o 
   9  25   1   130106.95   135987.52   8418.21 o 
  11  25   1   221122.66   228112.25   8086.42 o 
  13  25   1   122047.45   119461.87   3812.85 o 
  15  25   1    84029.23    81814.28   3612.16 o 
  17  25   1    61206.02    59213.68   4341.12 o 
  19  25   1    47409.69    45165.05   3923.67 o 
  21  25   1    28752.58    23832.75   3431.39 o 
  23  25   1    34594.34    36840.14   2889.04 o 
  25  25   1    43201.86    41384.89   2966.96 o 
  27  25   1    11970.67    12995.15   2480.79 o 
  29  25   1     4947.57     7613.04   2639.37 o 
  31  25   1     7044.98     6234.40   2447.51 o 
  33  25   1    32272.88    32053.62   3059.74 o 
  35  25   1     2693.87     3442.88   2341.69 o 
  37  25   1        5.70     1675.69   2794.80 o 
  39  25   1     1283.37     4007.29   3002.45 o 
   1  27   1     5287.96     2858.49   4246.56 o 
   3  27   1    25186.41    25023.61   4855.48 o 
   5  27   1    38022.27    39007.27   4527.06 o 
   7  27   1    26142.91    24270.41   4130.87 o 
   9  27   1    24730.06    25298.08   3607.03 o 
  11  27   1    25160.98    20409.87   3279.51 o 
  13  27   1    22810.73    22798.55   3049.92 o 
  15  27   1    10761.67     6880.52   2698.65 o 
  17  27   1    26094.18    26491.36   2897.80 o 
  19  27   1    12868.24    11287.85   2667.44 o 
  21  27   1     7015.36     8879.09   3146.32 o 
  23  27   1     7104.03     7504.27   2604.37 o 
  25  27   1     4417.74     4977.26   2730.55 o 
  27  27   1    26152.65    28973.36   2675.58 o 
  29  27   1     3926.06     5709.52   2665.38 o 
  31  27   1      438.01     1718.22   2848.30 o 
  33  27   1     3018.32     4727.07   2491.40 o 
  35  27   1     7077.25     7299.13   2521.48 o 
  37  27   1     2137.89     2274.67   2828.20 o 
  39  27   1     1095.17     4421.81   3247.63 o 
   1  29   1    33329.27    33056.32   3698.02 o 
   3  29   1   295864.03   314380.81  14456.93 o 
   5  29   1   151081.23   154482.36  17609.18 o 
   7  29   1    52627.66    52003.04   4411.28 o 
   9  29   1    33114.59    31701.24   2989.04 o 
  11  29   1   153349.64   155298.00   4282.28 o 
  13  29   1    46214.38    42801.99   3519.37 o 
  15  29   1    68785.71    68916.55   3094.97 o 
  17  29   1    52821.71    51297.11   3233.23 o 
  19  29   1    89033.08    86684.13   6566.81 o 
  21  29   1    23496.96    21323.42   3079.99 o 
  23  29   1    85724.62    84808.30   5000.71 o 
  25  29   1    31429.66    27698.05   2992.64 o 
  27  29   1     7240.24     8024.21   2588.68 o 
  29  29   1    24667.92    24016.93   2981.55 o 
  31  29   1    23748.02    25576.58   2833.56 o 
  33  29   1     6242.15     6591.70   2863.30 o 
  35  29   1      160.40     3436.35   2697.13 o 
  37  29   1    12352.37    11647.53   2747.93 o 
   1  31   1   233283.33   248475.16   8880.15 o 
   3  31   1    69908.01    69786.78   8343.23 o 
   5  31   1   304836.22   285836.94  27489.70 o 
   7  31   1    55387.88    43818.55   4703.32 o 
   9  31   1    79608.73    77178.17   5530.04 o 
  11  31   1    25057.56    22790.69   3328.01 o 
  13  31   1   196282.22   198301.20   4581.02 o 
  15  31   1    51762.14    51225.66   3246.61 o 
  17  31   1    12413.62    12354.84   3262.59 o 
  19  31   1    31739.29    28884.28   3016.76 o 
  21  31   1   118403.76   115048.23  10149.52 o 
  23  31   1    23804.93    22400.59   2932.93 o 
  25  31   1     1552.77     2805.43   2819.13 o 
  27  31   1    13484.95    14845.59   2874.31 o 
  29  31   1    20098.21    18532.62   3021.93 o 
  31  31   1     6406.69     6174.86   2860.32 o 
  33  31   1      718.07     2207.88   3277.42 o 
  35  31   1    13172.37    13253.87   2481.00 o 
  37  31   1     2024.46     2669.52   3131.85 o 
   1  33   1   141733.77   146573.13  11335.65 o 
   3  33   1    11158.18     7658.52   4072.39 o 
   5  33   1    14171.04    12795.41   4229.94 o 
   7  33   1    59408.73    57505.18   3936.62 o 
   9  33   1    66963.18    58884.24   4748.83 o 
  11  33   1     6656.35     6281.21   2729.92 o 
  13  33   1    16556.86    19094.11   2926.31 o 
  15  33   1     2440.14      512.91   2509.50 o 
  17  33   1    55982.13    58012.43   3352.01 o 
  19  33   1    11436.24    12315.28   2548.68 o 
  21  33   1    20412.64    17448.75   3089.04 o 
  23  33   1     2749.88     3692.76   2548.03 o 
  25  33   1    23257.17    21538.69   2909.99 o 
  27  33   1    10568.07    12243.33   2630.95 o 
  29  33   1    15058.61    15060.22   2866.61 o 
  31  33   1    14465.92    13544.02   3083.94 o 
  33  33   1     2128.29     6161.86   2651.61 o 
  35  33   1     4958.55     5017.33   3167.72 o 
  37  33   1     5197.50     4284.90   2765.70 o 
   1  35   1   141563.56   144304.53   5004.01 o 
   3  35   1    12063.62    13250.46   3899.95 o 
   5  35   1    31246.19    35108.06   4987.83 o 
   7  35   1   187822.98   176722.64  15189.08 o 
   9  35   1    82841.81    84460.31   4618.15 o 
  11  35   1    25451.29    22194.22   3180.41 o 
  13  35   1     1480.61     2066.00   3055.09 o 
  15  35   1   116703.78   116562.70   3613.59 o 
  17  35   1    79912.39    74558.49   3420.22 o 
  19  35   1    12149.40    13858.04   2728.29 o 
  21  35   1     3523.70     1719.32   2720.16 o 
  23  35   1    45733.77    44739.37   4362.43 o 
  25  35   1    78134.91    76124.92   5531.20 o 
  27  35   1     6789.65     7707.78   2619.12 o 
  29  35   1    20608.39    18767.34   2906.94 o 
  31  35   1    12986.02    12063.16   2855.92 o 
  33  35   1    19342.63    17252.46   4171.50 o 
  35  35   1     2680.53     5701.66   2461.15 o 
  37  35   1     5046.67     2552.09   3344.01 o 
   1  37   1   160475.17   167547.97   7384.79 o 
   3  37   1    14567.80    16948.13   4431.33 o 
   5  37   1    13523.87     9217.36   4576.51 o 
   7  37   1   191321.42   192736.03   5336.69 o 
   9  37   1   119493.82   122610.68   4878.66 o 
  11  37   1     6597.65     3270.57   2947.78 o 
  13  37   1    44302.16    47199.56   3792.79 o 
  15  37   1   130981.70   130708.63   7337.23 o 
  17  37   1   160823.52   165887.53   6908.22 o 
  19  37   1    62560.02    60849.83   3076.84 o 
  21  37   1     5292.78     7234.66   3101.68 o 
  23  37   1    57989.62    55902.18   3613.76 o 
  25  37   1    60166.37    58172.14   3245.50 o 
  27  37   1    20524.41    25126.11   2896.57 o 
  29  37   1    13724.13    13079.83   2856.40 o 
  31  37   1    14073.42    13507.27   2578.92 o 
  33  37   1     9628.79     7425.84   2661.92 o 
  35  37   1     3951.81     4028.98   3093.13 o 
  37  37   1     1258.46     3731.76   2799.98 o 
   1  39   1    30130.05    24174.33   3689.34 o 
   3  39   1    38475.23    41490.06   4503.87 o 
   5  39   1    28729.16    16045.79   8829.47 o 
   7  39   1    49196.10    40651.92   5885.04 o 
   9  39   1    17880.12    13548.10   3329.33 o 
  11  39   1    23824.11    23496.62   3120.34 o 
  13  39   1     4946.47     1387.28   3046.48 o 
  15  39   1    12967.05    12413.54   3001.93 o 
  17  39   1     5067.29     3947.86   2943.90 o 
  19  39   1    19067.93    21145.96   3046.42 o 
  21  39   1     1667.04     1493.35   2908.78 o 
  23  39   1     3224.05     5796.24   2803.71 o 
  25  39   1     4925.64     4957.80   2946.49 o 
  27  39   1    10779.19     9091.09   2812.85 o 
  29  39   1     8938.91    10941.49   3233.54 o 
  31  39   1      828.89      108.07   2740.74 o 
  33  39   1     3059.40     4192.50   2799.19 o 
  35  39   1     2150.95     1504.62   2512.15 o 
  37  39   1     5950.14     6723.35   3481.20 o 
   1  41   1   175578.80   188390.45   4457.29 o 
   3  41   1    40984.27    37161.36   3642.02 o 
   5  41   1   319281.06   325098.28  16334.23 o 
   7  41   1   117045.35   119144.06   9699.89 o 
   9  41   1    45777.50    52344.69   3996.36 o 
  11  41   1     9769.05     9162.29   2573.22 o 
  13  41   1   307599.00   330400.94   6840.67 o 
  15  41   1     9578.06     9325.71   2443.26 o 
  17  41   1     6610.63     5357.13   2749.66 o 
  19  41   1    28203.42    32177.41   3011.74 o 
  21  41   1    71435.75    68775.70   3257.39 o 
  23  41   1     4837.60     5802.87   2992.35 o 
  25  41   1    15330.21    16885.21   2762.19 o 
  27  41   1    41042.88    42773.93   2986.89 o 
  29  41   1    55158.48    56980.78   3679.95 o 
  31  41   1    11217.48     7752.67   2564.00 o 
  33  41   1     4369.75     7775.96   2919.98 o 
  35  41   1    16291.50    13969.39   2837.46 o 
  37  41   1     5886.29     8327.54   7602.44 o 
   1  43   1   205929.88   219928.19   4960.01 o 
   3  43   1   151747.31   166430.84   7363.76 o 
   5  43   1   156525.44   151413.84   7201.61 o 
   7  43   1   128160.30   122874.43   6554.82 o 
   9  43   1   100761.50   101748.82   4386.15 o 
  11  43   1   173020.25   185153.19   7081.04 o 
  13  43   1    10948.63     7694.29   3446.50 o 
  15  43   1    88735.41    96820.86   6551.99 o 
  17  43   1    73063.56    77183.53   3881.76 o 
  19  43   1    39768.41    39086.59   3396.47 o 
  21  43   1    32078.24    31290.16   2828.85 o 
  23  43   1    22351.69    22212.00   3082.98 o 
  25  43   1    13152.37    14441.69   2845.50 o 
  27  43   1     6583.67     5666.28   2999.65 o 
  29  43   1    42607.01    42161.20   3302.52 o 
  31  43   1     6985.25     7551.37   2727.07 o 
  33  43   1      333.31     2188.40   3215.93 o 
  35  43   1      508.42     2108.25   2357.37 o 
   1  45   1    46233.87    41126.80   4178.33 o 
   3  45   1    52988.82    41690.87   4800.67 o 
   5  45   1    83623.43    91242.61   5034.13 o 
   7  45   1    45225.73    40872.48   7084.93 o 
   9  45   1    28851.33    28022.41   4188.83 o 
  11  45   1    34947.43    30334.46   3027.89 o 
  13  45   1    26269.18    26908.82   2932.75 o 
  15  45   1    11534.96     9941.27   3061.09 o 
  17  45   1     2402.80     1856.85   3210.23 o 
  19  45   1    23441.84    24810.67   3413.42 o 
  21  45   1      764.65     1382.01   3079.34 o 
  23  45   1     2531.28     6357.03   2505.19 o 
  25  45   1     2079.77     3650.49   2981.50 o 
  27  45   1      148.19     1118.45   2779.25 o 
  29  45   1     1404.79     2558.96   2522.78 o 
  31  45   1    10211.15    10651.35   2974.49 o 
  33  45   1      435.32     1574.83   2692.10 o 
  35  45   1     2859.44     4840.36   3291.14 o 
   1  47   1   157353.77   185553.02  11391.33 o 
   3  47   1    19084.32    17379.93   3850.03 o 
   5  47   1    75993.91    79168.73   4526.93 o 
   7  47   1   119132.81   108082.77  18229.84 o 
   9  47   1    36743.60    34905.74   4083.48 o 
  11  47   1     7628.62     8722.73   3913.88 o 
  13  47   1    89170.84    86042.36   4005.25 o 
  15  47   1   108616.17   108897.57   5367.78 o 
  17  47   1    78848.59    75379.52   3293.89 o 
  19  47   1    84982.52    84286.84   3368.22 o 
  21  47   1    46342.56    49013.25   3448.16 o 
  23  47   1    18922.84    22138.83   3142.28 o 
  25  47   1    51997.16    50796.47   3120.30 o 
  27  47   1    30658.34    35270.62   3156.56 o 
  29  47   1     5936.17     8993.71   3059.73 o 
  31  47   1     7198.79     8418.40   2867.92 o 
  33  47   1    20642.76    19511.25   2681.01 o 
  35  47   1     7749.60    10316.31   3089.44 o 
   1  49   1    82444.84    84278.85   5856.00 o 
   3  49   1   121298.23   121968.95   5087.22 o 
   5  49   1   106307.44   110683.35   5227.02 o 
   7  49   1    14173.46     9554.26   5364.18 o 
   9  49   1   107658.97   111587.90   5459.07 o 
  11  49   1    83368.27    88527.62   3983.62 o 
  13  49   1    37245.02    39146.15   3052.18 o 
  15  49   1    40584.63    45280.35   3083.06 o 
  17  49   1    75159.23    79516.44   3680.67 o 
  19  49   1    17372.69    16832.64   2860.06 o 
  21  49   1     9386.74    10017.65   2849.98 o 
  23  49   1    32899.17    32904.64   3206.92 o 
  25  49   1    51782.50    52446.29   3452.19 o 
  27  49   1     2758.90     1496.29   2745.68 o 
  29  49   1     3010.21     2338.64   2602.59 o 
  31  49   1    14945.64    16018.69   2602.42 o 
  33  49   1     9748.13    11392.73   2960.84 o 
  35  49   1     2187.48     1358.32   2965.66 o 
   1  51   1      201.81    -1735.20   3085.80 o 
   3  51   1    33124.95    29235.51   4043.73 o 
   5  51   1    56066.23    65977.19  11055.29 o 
   7  51   1     2306.55     6704.70   5367.76 o 
   9  51   1      334.46    -1100.39   5350.05 o 
  11  51   1     9448.53     6314.19   3370.70 o 
  13  51   1    56028.47    60472.95   4310.08 o 
  15  51   1    11473.18    10335.28   2851.41 o 
  17  51   1     1901.08     4186.44   2772.32 o 
  19  51   1    19419.92    22312.91   3101.97 o 
  21  51   1    29672.37    29866.95   2958.12 o 
  23  51   1     1860.71     6201.93   3054.60 o 
  25  51   1     3216.64     7338.47   2711.41 o 
  27  51   1     3022.96     6845.63   2981.10 o 
  29  51   1     2502.08     6683.99   2946.18 o 
  31  51   1     3570.24     4670.93   2718.74 o 
  33  51   1     3529.91     2221.93   2802.30 o 
   1  53   1    37984.82    40053.02   3047.24 o 
   3  53   1    72895.55    71229.17   3899.91 o 
   5  53   1    62108.60    65571.66   4970.60 o 
   7  53   1    34348.21    40538.84   5614.66 o 
   9  53   1     7604.91     7016.46   5242.98 o 
  11  53   1   146425.19   166609.20   6898.04 o 
  13  53   1    40089.73    46278.34   4004.62 o 
  15  53   1    25424.74    25541.40   3325.61 o 
  17  53   1    17796.98    16976.25   3163.72 o 
  19  53   1   144594.50   152805.19   4187.77 o 
  21  53   1    61198.23    62411.23   4690.39 o 
  23  53   1     8510.10    11058.43   3340.56 o 
  25  53   1     9985.73    11177.96   2829.05 o 
  27  53   1    27588.76    29838.20   3053.81 o 
  29  53   1    30544.62    31260.33   3200.94 o 
  31  53   1     2688.39     3592.49   2796.80 o 
  33  53   1     3051.01     1254.51   2805.38 o 
   1  55   1     2191.54     4693.70   2721.34 o 
   3  55   1    97977.73   101920.88   9326.24 o 
   5  55   1   140310.94   147613.63   5672.47 o 
   7  55   1      806.74     2560.19   4155.27 o 
   9  55   1    62993.84    67816.19   6798.01 o 
  11  55   1   177475.00   174142.14  10180.90 o 
  13  55   1    56967.39    60464.99   4269.27 o 
  15  55   1    38208.48    37879.85   3523.38 o 
  17  55   1     9756.16    11720.86   3757.24 o 
  19  55   1    52597.58    51555.18   3273.85 o 
  21  55   1    25940.98    25977.45   3207.79 o 
  23  55   1    20022.42    20724.16   2809.88 o 
  25  55   1     1792.33     4059.34   2798.78 o 
  27  55   1    12311.94    13557.17   2798.64 o 
  29  55   1    11272.66    10632.86   2854.96 o 
  31  55   1     5876.23     5879.41   2626.11 o 
  33  55   1     2392.25     2237.37   3165.67 o 
   1  57   1    13905.06    14003.93   3382.62 o 
   3  57   1    10746.97    13302.10   3768.58 o 
   5  57   1     9404.54     7256.48   3827.73 o 
   7  57   1    15833.74    15484.56   4361.38 o 
   9  57   1    11394.58     5549.31   4465.13 o 
  11  57   1    26035.75    33894.54   4473.23 o 
  13  57   1     2884.66      202.68   3428.27 o 
  15  57   1    24336.29    22032.05   3902.55 o 
  17  57   1     7167.86     8443.60   3344.95 o 
  19  57   1     4985.34     7568.51   2863.73 o 
  21  57   1     3604.36     3387.37   2752.97 o 
  23  57   1     7982.30     7615.35   3321.63 o 
  25  57   1     6237.35     7505.15   2836.52 o 
  27  57   1     4172.90     5562.71   2845.28 o 
  29  57   1     2117.73     3674.99   3021.92 o 
  31  57   1     1185.99     3705.24   3377.33 o 
  33  57   1     7525.17    10647.49   2776.05 o 
   1  59   1   106849.90   126571.85   4375.08 o 
   3  59   1    80016.17    90293.20   3866.17 o 
   5  59   1    37142.70    43273.45   4511.75 o 
   7  59   1    17535.01    14122.83   5118.72 o 
   9  59   1   251194.45   269814.34   7063.72 o 
  11  59   1    32779.01    34446.07   5723.48 o 
  13  59   1    11172.24    16024.21   3466.56 o 
  15  59   1    21575.32    22963.12   3581.41 o 
  17  59   1    49632.20    48483.41   3624.43 o 
  19  59   1     2985.67     4726.76   3675.46 o 
  21  59   1    31605.74    33613.69   3245.44 o 
  23  59   1    18953.58    16352.16   2918.30 o 
  25  59   1    24599.83    24409.14   2946.01 o 
  27  59   1     3600.29     4805.69   2820.77 o 
  29  59   1     6473.08     5406.33   3016.74 o 
  31  59   1    19422.96    18942.20   3546.46 o 
   1  61   1   111589.62   136147.72   8183.33 o 
   3  61   1   118546.41   131478.53   4106.15 o 
   5  61   1    22324.22    22725.87   3795.34 o 
   7  61   1    69967.84    72361.63   4737.94 o 
   9  61   1    29587.03    29902.90   4082.69 o 
  11  61   1    64842.88    75785.94   3923.11 o 
  13  61   1    31003.43    38927.89   3747.31 o 
  15  61   1    57338.38    64535.94   3758.45 o 
  17  61   1     4088.91     2439.13   3368.50 o 
  19  61   1    32117.92    35514.21   3860.50 o 
  21  61   1    25457.55    20036.03   3173.44 o 
  23  61   1    10890.20    11777.52   2918.41 o 
  25  61   1    11621.81     9182.05   3154.44 o 
  27  61   1     3714.01     2828.20   2812.87 o 
  29  61   1     1666.08     3764.70   3090.86 o 
  31  61   1     1136.63     4882.72   2588.28 o 
   1  63   1    57248.74    68872.57   3314.47 o 
   3  63   1    13438.52    16048.76   3338.72 o 
   5  63   1     8583.33    10739.12   3334.88 o 
   7  63   1     9948.60    11573.72   4189.35 o 
   9  63   1    35011.17    34650.73   3900.86 o 
  11  63   1    43848.09    49471.80   3450.46 o 
  13  63   1     5268.25     7083.87   4497.33 o 
  15  63   1    13704.63    13831.38   3364.99 o 
  17  63   1      326.09     1628.11   2908.54 o 
  19  63   1    13154.30    15339.59   3450.48 o 
  21  63   1     9743.14     7536.28   3368.27 o 
  23  63   1     3229.33     5464.37   3001.87 o 
  25  63   1     2560.26      561.08   2712.48 o 
  27  63   1     6579.48     9570.33   3374.29 o 
  29  63   1     1663.42     2705.12   2815.99 o 
  31  63   1     1540.64     1652.88   3146.24 o 
   1  65   1    22513.90    30879.49   3378.93 o 
   3  65   1    63417.56    68749.00   3219.15 o 
   5  65   1    31563.30    37060.59   3453.94 o 
   7  65   1    19381.41    23276.03   3888.22 o 
   9  65   1    60696.78    64666.72   4153.17 o 
  11  65   1    79826.96    87619.55   4319.63 o 
  13  65   1     8469.91    10485.69   3276.63 o 
  15  65   1    22310.02    23805.86   4622.35 o 
  17  65   1    24653.47    27441.17   3036.24 o 
  19  65   1    28527.61    24788.51   3575.37 o 
  21  65   1    32683.55    34864.79   3600.57 o 
  23  65   1    27386.38    30582.95   3921.41 o 
  25  65   1     9882.17    12107.07   3422.60 o 
  27  65   1     5525.81     5315.17   3678.77 o 
  29  65   1    16227.40    12846.51   3559.65 o 
   1  67   1    88497.45    92859.23   3723.08 o 
   3  67   1    23874.37    33407.40   3454.42 o 
   5  67   1    52459.61    62525.96   3638.22 o 
   7  67   1    20460.14    17757.53   4190.27 o 
   9  67   1    28624.27    28379.42   4268.63 o 
  11  67   1    12501.35    13787.80   3620.28 o 
  13  67   1    27541.29    28497.38   4290.70 o 
  15  67   1    32263.96    31700.56   4356.94 o 
  17  67   1     7816.50    10823.70   3767.37 o 
  19  67   1     6998.39     6483.33   3727.16 o 
  21  67   1    44078.22    48263.47   3723.19 o 
  23  67   1    24358.74    26717.81   3551.31 o 
  25  67   1     4302.25     2129.26   3689.76 o 
  27  67   1    10006.07    15957.69   3785.79 o 
  29  67   1    18772.80    14685.13   3297.54 o 
   1  69   1    42191.97    50040.02   3750.18 o 
   3  69   1     3888.82     4919.88   3545.32 o 
   5  69   1     3558.54     7763.97   3133.84 o 
   7  69   1    11463.67    17323.86   3656.02 o 
   9  69   1    32748.20    35141.30   3869.34 o 
  11  69   1     2380.76     6876.40   3064.48 o 
  13  69   1      872.15     -521.25   4209.75 o 
  15  69   1     1973.14     1742.88   3713.85 o 
  17  69   1     9400.79    11415.82   4575.62 o 
  19  69   1      457.72     3607.59   3349.22 o 
  21  69   1     4356.37     4832.52   3803.65 o 
  23  69   1     5098.06     4339.15   3333.61 o 
  25  69   1     8967.59     9185.94   3410.27 o 
  27  69   1      954.04     2263.03   3391.81 o 
  29  69   1     2136.70     3658.88   2870.27 o 
   1  71   1    30632.29    35836.36   3795.98 o 
   3  71   1    12721.20    15298.20   3056.16 o 
   5  71   1    18484.92    21911.35   3249.12 o 
   7  71   1    69927.56    86023.16   4271.51 o 
   9  71   1    11898.29    17067.68   6127.61 o 
  11  71   1    24375.22    28288.05   3861.38 o 
  13  71   1     2627.25     1599.06   3765.85 o 
  15  71   1   115824.92   122283.98   5162.87 o 
  17  71   1    23674.48    19566.90   3928.88 o 
  19  71   1    34641.51    33305.32   3844.02 o 
  21  71   1    15170.16    16242.65   3473.38 o 
  23  71   1    36032.59    35328.41   4594.31 o 
  25  71   1    20177.44    22625.03   3907.82 o 
  27  71   1     5116.45     6977.06   3941.05 o 
   1  73   1    69302.59    81832.54   4133.08 o 
   3  73   1    13082.35    18765.73   3480.30 o 
   5  73   1     2069.86     2168.29   3046.68 o 
   7  73   1   109629.90   117303.05   9506.23 o 
   9  73   1   119822.57   123984.08   7614.48 o 
  11  73   1     1548.81     5123.70   3841.23 o 
  13  73   1    31847.43    31633.10   4463.40 o 
  15  73   1    75562.94    74764.81   4271.44 o 
  17  73   1    15622.14    17134.61   4324.15 o 
  19  73   1    21109.45    21711.75   3825.81 o 
  21  73   1     5357.90     7812.32   3653.19 o 
  23  73   1    23339.23    24978.22   3627.61 o 
  25  73   1     3827.98     5131.53   3451.24 o 
  27  73   1     9152.23     9929.88   3541.94 o 
   1  75   1     8171.76    14002.68   3664.79 o 
   3  75   1    25203.22    28023.58   3447.87 o 
   5  75   1    12440.41    16534.70   3120.35 o 
   7  75   1     4660.30     4440.12   3338.28 o 
   9  75   1    10560.47    13244.31   3326.85 o 
  11  75   1    24609.19    24281.36   5263.87 o 
  13  75   1    10293.54     8622.44   3409.48 o 
  15  75   1     6448.00     7098.48   3810.32 o 
  17  75   1     2621.19     4240.65   3649.11 o 
  19  75   1    11674.53    13330.72   4314.50 o 
  21  75   1     4751.51     7598.42   3550.24 o 
  23  75   1     1036.13     4443.55   3882.82 o 
  25  75   1     1981.78      982.69   3089.75 o 
   1  77   1    31412.80    38226.04   3520.55 o 
   3  77   1     8597.43    13356.95   3884.41 o 
   5  77   1    52552.80    53541.80   4098.27 o 
   7  77   1    17343.49    15660.76   2892.22 o 
   9  77   1     8995.35     7759.34   4430.56 o 
  11  77   1      264.50     1081.56   3794.51 o 
  13  77   1    47145.86    48092.89   4714.37 o 
  15  77   1     4812.33    11933.56   4398.03 o 
  17  77   1    24672.22    23019.96   4417.03 o 
  19  77   1    12866.44    13150.25   4005.43 o 
  21  77   1    38504.05    38072.95   3637.41 o 
  23  77   1     3278.15      873.54   3862.78 o 
  25  77   1     7149.55     7046.04   3502.26 o 
   1  79   1    67695.03    81351.13   4135.42 o 
   3  79   1    27079.31    34608.12   3153.69 o 
   5  79   1    22768.75    24367.58   3431.57 o 
   7  79   1    54754.49    54427.89   4218.93 o 
   9  79   1    59928.44    60023.59   5483.30 o 
  11  79   1    61367.21    66054.41   4359.75 o 
  13  79   1     9754.78    11404.92   4312.48 o 
  15  79   1    22291.58    20500.71   4587.32 o 
  17  79   1    18653.87    21643.00   3971.79 o 
  19  79   1    26666.90    26626.08   3707.87 o 
  21  79   1    12491.00    13747.88   3568.25 o 
  23  79   1     4076.15     5318.06   3513.79 o 
   1  81   1    14207.50    22072.10   4020.34 o 
   3  81   1    15700.50    17247.12   3961.15 o 
   5  81   1    14851.12    18349.24   3383.19 o 
   7  81   1    16136.87    22463.86   3649.21 o 
   9  81   1     8061.63    10478.31   3496.77 o 
  11  81   1     3524.98     3125.50   3789.93 o 
  13  81   1     5060.04     5638.19   3224.35 o 
  15  81   1    22261.03    20079.69   3503.94 o 
  17  81   1     1920.51     7608.30   3983.59 o 
  19  81   1      989.86     3832.99   3965.14 o 
  21  81   1     2945.67     5697.01   3098.67 o 
  23  81   1     5915.77     3411.72   3906.18 o 
   1  83   1    34847.56    40096.04   3242.28 o 
   3  83   1     2282.84     7361.20   3264.87 o 
   5  83   1    23879.28    27465.42   3634.85 o 
   7  83   1    45451.61    48931.99   3212.43 o 
   9  83   1    10500.38    12557.74   3306.40 o 
  11  83   1    22860.44    20900.17   3394.33 o 
  13  83   1    21145.98    27833.69   4795.46 o 
  15  83   1    33718.18    32687.31   4084.02 o 
  17  83   1     1272.44     7395.20   4313.51 o 
  19  83   1    17377.17    14565.27   4004.85 o 
  21  83   1    22942.00    22024.90   3698.04 o 
   1  85   1    13616.00    16883.24   3446.65 o 
   3  85   1    33414.79    38802.36   3690.20 o 
   5  85   1    31560.42    36425.24   3390.21 o 
   7  85   1     6349.43     9799.76   3223.14 o 
   9  85   1    46580.36    55259.92   3490.36 o 
  11  85   1     7768.97    10289.87   4473.74 o 
  13  85   1    18239.96    23070.41   4114.06 o 
  15  85   1     1535.99     3318.57   3454.61 o 
  17  85   1    25759.72    27573.26   3816.15 o 
  19  85   1    29195.23    26165.51   4586.48 o 
  21  85   1     3646.30     2574.18   5226.95 o 
   1  87   1     2685.01     3822.11   3309.97 o 
   3  87   1     8981.05    10587.14   3438.01 o 
   5  87   1    21638.83    19598.01   3513.76 o 
   7  87   1      775.58     2095.15   3399.43 o 
   9  87   1     5548.21    12456.28   3861.89 o 
  11  87   1     1559.32    -3279.11   4027.84 o 
  13  87   1    11735.02     4438.20   4146.20 o 
  15  87   1      615.98     -387.09   3876.70 o 
  17  87   1     4808.49     2457.35   3856.77 o 
  19  87   1      578.99     1546.17   3996.28 o 
   1  89   1    21562.38    27206.88   3093.88 o 
   3  89   1    30523.12    32792.38   3989.18 o 
   5  89   1    11400.80    11396.38   3510.41 o 
   7  89   1    15329.64    15155.80   3908.83 o 
   9  89   1    21093.40    23394.46   3147.56 o 
  11  89   1    60602.96    55935.62   4182.17 o 
  13  89   1    21564.85    15417.74   3789.76 o 
  15  89   1    25250.75    22963.75   3787.25 o 
  17  89   1     1089.88     1700.97   3231.39 o 
   1  91   1      761.44     1253.52   3804.62 o 
   3  91   1    27757.79    27877.52   3084.65 o 
   5  91   1    27098.29    28525.87   4130.57 o 
   7  91   1    10288.65    11059.50   4048.28 o 
   9  91   1     1459.13     4959.29   3932.14 o 
  11  91   1    28097.45    27112.32   3902.41 o 
  13  91   1    16542.50    18087.06   4176.07 o 
  15  91   1     2148.20     5942.75   4439.90 o 
   1  93   1     7943.69    11696.38   3828.70 o 
   3  93   1     3496.13     2002.64   3386.16 o 
   5  93   1      203.16     -948.19   4017.88 o 
   7  93   1    12571.59    14541.01   3678.59 o 
   9  93   1     5965.76     8736.67   3401.58 o 
  11  93   1     9129.21    10049.35   3658.93 o 
  13  93   1      127.44     1597.61   5795.29 o 
   1  95   1    11712.09    11836.19   3594.69 o 
   3  95   1    14560.12    16975.34   3776.67 o 
   5  95   1     8749.39     9351.21   3592.07 o 
   7  95   1     2432.72     -740.50   3712.89 o 
   9  95   1    14380.19    11866.11   3732.46 o 
  11  95   1     7739.72     7390.82   3313.15 o 
   1  97   1    16766.54    18881.80   3651.87 o 
   3  97   1    24200.79    24321.02   3697.95 o 
   5  97   1    22193.48    18108.90   3219.57 o 
   7  97   1    13538.55     7500.73   3131.44 o 
   1  99   1    10834.35    11224.20   4803.64 o 
   2   0   2   134448.94   138952.02   7063.73 o 
   6   0   2   169069.09   177845.47   8391.30 o 
  10   0   2    52054.22    51465.45   6073.56 o 
  14   0   2   124165.70   121673.49   5261.94 o 
  18   0   2    54352.41    53517.72   4778.24 o 
  22   0   2   138519.95   139662.20   6174.23 o 
  26   0   2    42452.14    40925.79   4026.98 o 
  30   0   2    96301.93    97610.47   6107.80 o 
  34   0   2    29305.06    32983.11   4009.16 o 
   0   2   2    73225.88    81833.98   6187.47 o 
   2   2   2   144729.03   143568.33   4854.57 o 
   4   2   2     4762.69     5622.29   3422.12 o 
   6   2   2   121499.02   122316.88   5985.34 o 
   8   2   2    32533.27    26917.14   4910.34 o 
  10   2   2    98558.87    97572.97   4608.90 o 
  12   2   2     2676.66     3011.91   3872.75 o 
  14   2   2    28006.72    27614.49   3353.55 o 
  16   2   2    18815.65    21492.22   3190.14 o 
  18   2   2    43656.62    44064.65   2854.95 o 
  20   2   2      171.60     1260.62   2582.78 o 
  22   2   2    57426.84    57402.23   2919.80 o 
  24   2   2    22842.61    25042.04   2928.37 o 
  26   2   2     1097.33     2047.24   2785.31 o 
  28   2   2     3630.63     2477.19   2487.06 o 
  30   2   2    27685.31    29547.53   2801.85 o 
  32   2   2     2083.15     3522.37   2996.47 o 
  34   2   2     2667.64     1697.16   2531.97 o 
  36   2   2     2058.72     4134.34   3159.34 o 
   2   4   2    75302.48    70553.52   3866.94 o 
   4   4   2    55140.72    56359.44   4323.40 o 
   6   4   2    91764.50    98396.48   6506.24 o 
   8   4   2    21832.99    22011.28   4150.46 o 
  10   4   2   102123.58   109806.37   4379.55 o 
  12   4   2     4106.57     4151.12   3939.51 o 
  14   4   2   128968.80   129494.77   4691.38 o 
  16   4   2    27506.39    26643.99   3080.13 o 
  18   4   2     7691.49     8377.66   2979.61 o 
  20   4   2     5244.12     4390.25   2992.72 o 
  22   4   2    24032.26    24557.23   2824.17 o 
  24   4   2    22635.16    25265.25   2938.75 o 
  26   4   2      706.37     2140.50   2601.21 o 
  28   4   2    15586.07    19477.92   2519.41 o 
  30   4   2     4458.59     5591.24   2812.37 o 
  32   4   2     7158.06     9675.73   2884.29 o 
  34   4   2      732.93     2208.77   2661.02 o 
  36   4   2     4618.23     4397.28   3302.50 o 
   0   6   2   230422.80   234296.28   7299.07 o 
   2   6   2    30437.21    48571.59  11909.18 o 
   4   6   2    13289.52    20330.19   3984.10 o 
   6   6   2    27186.77    24857.49   4768.18 o 
   8   6   2   231384.69   232529.38  11081.13 o 
  10   6   2    82560.73    88131.14   4279.52 o 
  12   6   2   136215.02   138293.42   4156.90 o 
  14   6   2    62185.42    65446.12   3811.43 o 
  16   6   2    36957.08    35122.49   3121.71 o 
  18   6   2    37711.05    38534.75   2771.25 o 
  20   6   2   166912.86   167339.97   6248.93 o 
  22   6   2    29907.72    31252.87   2864.59 o 
  24   6   2    10019.91    11736.51   2684.39 o 
  26   6   2     2035.45     2327.61   2439.24 o 
  28   6   2    89232.30    95992.45   3340.73 o 
  30   6   2    19119.29    16040.11   2788.00 o 
  32   6   2     5732.33     7561.08   2857.53 o 
  34   6   2       31.24     1865.66   2875.58 o 
  36   6   2    22772.19    20331.42   3024.91 o 
   2   8   2    25455.78    29454.95   3813.62 o 
   4   8   2   195502.16   198992.91   6350.40 o 
   6   8   2    16915.81    16104.12   5530.24 o 
   8   8   2    20078.39    21330.59   4608.74 o 
  10   8   2     7581.56    10555.20   3248.32 o 
  12   8   2   112434.20   109076.08   7044.20 o 
  14   8   2    21876.53    24496.30   3388.29 o 
  16   8   2    38536.83    40318.74   3148.47 o 
  18   8   2    15720.15    16127.70   2765.69 o 
  20   8   2    33776.98    32640.05   3488.84 o 
  22   8   2     7703.61     9857.26   2798.05 o 
  24   8   2    54718.89    54766.43   3055.00 o 
  26   8   2     4169.04     4227.61   2601.50 o 
  28   8   2     6959.71     8568.60   2671.69 o 
  30   8   2     3795.36     3143.89   3133.06 o 
  32   8   2    13313.66    13358.88   3123.93 o 
  34   8   2      664.28     1735.08   2583.01 o 
  36   8   2      619.31      -55.40   2790.24 o 
   0  10   2   565034.69   581981.13  13485.55 o 
   2  10   2     9773.28     9749.93   3469.27 o 
   4  10   2    11939.53    10773.06   3854.46 o 
   6  10   2     4639.22    10080.00   3933.86 o 
   8  10   2   287506.09   294977.75   9784.13 o 
  10  10   2    21538.83    19363.81   2866.85 o 
  12  10   2    41896.05    42696.70   3355.34 o 
  14  10   2     5726.12     6121.07   3161.77 o 
  16  10   2    91621.35    91471.99   3749.58 o 
  18  10   2    16254.07    14892.68   3088.94 o 
  20  10   2    28378.41    28852.18   2827.72 o 
  22  10   2    14138.36    14847.24   3079.40 o 
  24  10   2     5264.23     7037.76   3060.47 o 
  26  10   2     3960.47     5035.92   2500.81 o 
  28  10   2    17596.48    20042.36   2802.23 o 
  30  10   2     3344.56     2812.87   3072.97 o 
  32  10   2      288.54     3558.75   2859.91 o 
  34  10   2     3419.68     3861.62   2538.68 o 
  36  10   2     3474.84     5299.06   2829.83 o 
   2  12   2    76573.28    78647.06   4372.64 o 
   4  12   2   140588.08   141002.28   5105.19 o 
   6  12   2   112929.56   114476.34   8305.79 o 
   8  12   2   119840.01   111413.05   6526.90 o 
  10  12   2    45944.48    47706.87   3878.44 o 
  12  12   2   144720.97   145074.25   4408.96 o 
  14  12   2    91357.02    90551.67   4550.78 o 
  16  12   2   223836.59   225431.36  12939.65 o 
  18  12   2    21568.37    22324.86   2977.30 o 
  20  12   2    14519.97    17714.33   3146.30 o 
  22  12   2    27505.58    28852.21   2912.73 o 
  24  12   2   119815.64   121068.54   4171.29 o 
  26  12   2    21812.26    20602.93   2457.49 o 
  28  12   2    32065.25    29219.52   2576.71 o 
  30  12   2      126.03     1274.50   2558.19 o 
  32  12   2    24366.87    25135.66   2798.18 o 
  34  12   2     5436.82     8096.95   2775.96 o 
  36  12   2     8197.10     8708.22   2793.47 o 
   0  14   2   353968.13   357075.84   9504.06 o 
   2  14   2    58228.30    59386.98   4337.44 o 
   4  14   2     7129.40     6751.08   4066.54 o 
   6  14   2    23015.11    21573.36   4484.53 o 
   8  14   2    61113.95    54190.61   5346.92 o 
  10  14   2   117483.71   120075.56   4739.15 o 
  12  14   2    41686.09    45059.96   3701.82 o 
  14  14   2    43965.57    43071.26   3408.22 o 
  16  14   2    11879.08    13763.11   3444.32 o 
  18  14   2    60427.06    59734.31   3071.27 o 
  20  14   2    22407.46    23091.20   2949.68 o 
  22  14   2    18892.24    18331.01   2765.83 o 
  24  14   2     3873.00     7586.88   2903.58 o 
  26  14   2     2893.33     3809.14   2673.32 o 
  28  14   2     2325.13     5313.40   2698.33 o 
  30  14   2     1748.55     3237.09   2669.48 o 
  32  14   2     7326.19     9568.14   2884.44 o 
  34  14   2     3733.81     4950.52   3168.14 o 
  36  14   2     2561.54     4132.81   2948.50 o 
   2  16   2   185780.39   192514.81   5745.49 o 
   4  16   2   140326.89   150294.92   8596.62 o 
   6  16   2   199166.19   195553.81   8574.36 o 
   8  16   2    11104.63    11715.19   3896.36 o 
  10  16   2    84933.93    84618.77   4094.90 o 
  12  16   2    25794.02    23847.97   3311.35 o 
  14  16   2    82265.69    85640.02   3311.39 o 
  16  16   2       95.86     1591.57   3087.75 o 
  18  16   2    38091.89    37885.26   3276.33 o 
  20  16   2    17799.71    16882.19   2887.55 o 
  22  16   2    11988.83    11364.21   2717.05 o 
  24  16   2      210.50    -2885.10   2885.10 o 
  26  16   2    19027.32    16341.05   3024.00 o 
  28  16   2     3595.40     2112.47   2674.00 o 
  30  16   2     1146.05     5715.84   3168.43 o 
  32  16   2      797.99     1712.21   3054.62 o 
  34  16   2     3841.18     4675.40   3157.49 o 
  36  16   2      534.91     2633.10   2738.38 o 
   0  18   2   185484.64   221426.25  32398.22 o 
   2  18   2   268031.09   277904.84   6068.00 o 
   4  18   2    44376.67    47490.44   4283.30 o 
   6  18   2    37053.36    36074.49   4123.99 o 
   8  18   2     7246.11     7525.25   3131.69 o 
  10  18   2   214127.03   211932.13   4907.66 o 
  12  18   2      436.07     2556.60   3139.05 o 
  14  18   2    80355.92    81503.17   3081.27 o 
  16  18   2     7136.58     3315.74   2953.15 o 
  18  18   2   139931.02   142344.06   4015.73 o 
  20  18   2     1058.35     4027.76   2559.65 o 
  22  18   2    85421.33    82134.59   3643.49 o 
  24  18   2     4328.90     6351.34   2974.26 o 
  26  18   2    63647.02    64538.55   2907.08 o 
  28  18   2     5011.83     7448.92   3241.11 o 
  30  18   2    57742.42    57962.12   3213.87 o 
  32  18   2     1894.14     4662.97   2663.36 o 
  34  18   2     9264.21     8836.18   2892.88 o 
  36  18   2      498.20     2420.00   3393.11 o 
   2  20   2   233224.09   251780.59  10679.76 o 
   4  20   2    51541.25    63038.73   5671.98 o 
   6  20   2   134577.03   142621.02   5869.91 o 
   8  20   2     2963.95     4905.62   3419.95 o 
  10  20   2    77992.80    79775.66   4035.28 o 
  12  20   2    35596.41    35826.61   3397.09 o 
  14  20   2    51459.48    53113.09   3412.16 o 
  16  20   2     3302.29     6173.02   3255.00 o 
  18  20   2    26062.05    21776.55   3373.20 o 
  20  20   2    12232.57    12908.98   2867.62 o 
  22  20   2     7689.61     7341.05   2731.97 o 
  24  20   2      399.20      910.40   2454.74 o 
  26  20   2    17281.39    14571.11   3362.96 o 
  28  20   2     7366.41     6358.14   2794.18 o 
  30  20   2     3266.20     6013.79   3141.75 o 
  32  20   2      801.49     3221.87   3189.62 o 
  34  20   2     8631.09     5532.87   2920.62 o 
  36  20   2      164.09     -419.73   3375.39 o 
   0  22   2    99640.96    97823.63   6123.77 o 
   2  22   2    21639.74    19551.88   4005.78 o 
   4  22   2     2508.38     2243.07   3886.20 o 
   6  22   2    58498.32    56234.91   4150.75 o 
   8  22   2    30935.64    30448.32   3683.91 o 
  10  22   2    51824.11    51666.03   3850.53 o 
  12  22   2    25378.45    28984.71   3320.10 o 
  14  22   2    48360.97    49618.50   3235.17 o 
  16  22   2    24747.76    24871.44   3523.70 o 
  18  22   2    31976.33    37497.44   3006.83 o 
  20  22   2    36331.16    38652.83   2961.51 o 
  22  22   2    25350.40    27626.93   3426.64 o 
  24  22   2     4760.03     8150.93   3352.27 o 
  26  22   2    10724.73    11761.02   2859.58 o 
  28  22   2    31031.46    32460.94   3682.37 o 
  30  22   2     8149.86     8425.94   3126.62 o 
  32  22   2     2045.11     5808.96   2684.03 o 
  34  22   2     2436.37     1460.88   2853.86 o 
  36  22   2     1940.80     3669.14   3172.69 o 
   2  24   2    52473.38    56709.89   4403.77 o 
   4  24   2   250661.31   262007.95   9794.76 o 
   6  24   2    77326.47    69516.00   4333.42 o 
   8  24   2    81071.11    89470.98   4199.70 o 
  10  24   2    12206.59    12054.29   3407.09 o 
  12  24   2    65338.29    65902.99   3452.19 o 
  14  24   2    40556.95    44360.17   3613.09 o 
  16  24   2   128255.99   127182.89   4498.04 o 
  18  24   2    53614.77    54764.89   3711.31 o 
  20  24   2    11040.50    11097.51   2700.77 o 
  22  24   2     6820.96     5895.87   2760.59 o 
  24  24   2    84980.80    87249.05   3086.80 o 
  26  24   2    16963.78    14802.12   2764.90 o 
  28  24   2     3517.46     4066.86   2498.32 o 
  30  24   2     8066.24    11790.41   3008.12 o 
  32  24   2    44657.92    41055.75   3195.73 o 
  34  24   2     8979.55     8473.95   2899.44 o 
  36  24   2     4849.06     5080.58   2991.38 o 
   0  26   2   288724.00   297480.16   9557.29 o 
   2  26   2   106005.55   114612.62   4849.33 o 
   4  26   2    12206.84    11953.61   4384.44 o 
   6  26   2     2450.63     -954.26   3409.76 o 
   8  26   2   179198.78   172112.53   5597.69 o 
  10  26   2     8258.13     8058.28   3950.92 o 
  12  26   2     5946.17     6185.63   2847.40 o 
  14  26   2     8223.34    11236.09   2858.18 o 
  16  26   2    24749.54    24468.95   3515.34 o 
  18  26   2     4016.78     6098.09   3370.35 o 
  20  26   2     5775.23     8252.93   3058.96 o 
  22  26   2     3018.30     4740.45   3027.90 o 
  24  26   2     2750.13     4486.02   2766.65 o 
  26  26   2     5785.82     6745.40   2697.90 o 
  28  26   2    29862.91    28707.99   3189.68 o 
  30  26   2     8161.18     7326.54   2839.88 o 
  32  26   2     4582.64     6119.31   2900.37 o 
  34  26   2     8010.10     7766.58   2796.11 o 
  36  26   2     4242.13     7675.30   3981.83 o 
   2  28   2    23804.91    22014.74   4966.79 o 
   4  28   2   398773.28   439113.69  23879.23 o 
   6  28   2     8003.25     7700.24   4614.22 o 
   8  28   2    21336.05    18006.12   4006.51 o 
  10  28   2      513.84      665.42   3341.71 o 
  12  28   2   114357.63   112869.59   4784.04 o 
  14  28   2     7479.37     6917.31   3368.09 o 
  16  28   2    28352.06    31564.03   2885.57 o 
  18  28   2     5123.33     4301.84   2934.34 o 
  20  28   2    15089.58    16716.42   2918.89 o 
  22  28   2     3997.95     5314.50   2653.97 o 
  24  28   2    12946.54    14666.91   3302.23 o 
  26  28   2     4975.58     8080.24   3352.81 o 
  28  28   2     3106.72     1670.35   3375.30 o 
  30  28   2     5387.04     8230.69   2825.07 o 
  32  28   2    20839.60    17519.79   2701.21 o 
  34  28   2     4270.31     7148.21   3153.01 o 
   0  30   2   115538.96   133802.52   6588.88 o 
   2  30   2   353673.06   425345.50  13129.75 o 
   4  30   2    33079.00    48919.49   8298.48 o 
   6  30   2     5068.53     5337.97   3248.54 o 
   8  30   2    90388.42    94781.66   3917.55 o 
  10  30   2    85919.00    92379.38   4090.85 o 
  12  30   2   113493.37   109916.93   3655.65 o 
  14  30   2     2900.18     2228.30   2542.88 o 
  16  30   2    27566.20    31550.74   3159.78 o 
  18  30   2    59178.70    63511.00   3221.82 o 
  20  30   2   123670.03   124763.21   6249.23 o 
  22  30   2    21200.66    19388.38   3370.91 o 
  24  30   2      607.59     -877.09   3047.37 o 
  26  30   2     3218.92     5519.59   2728.35 o 
  28  30   2    39233.04    35905.48   2711.28 o 
  30  30   2     8081.83     8126.27   2992.57 o 
  32  30   2     6095.93     5781.10   2716.61 o 
  34  30   2      368.57     3646.69   3063.90 o 
   2  32   2    37729.21    53457.36   8184.38 o 
   4  32   2    72613.09    80182.15   4621.27 o 
   6  32   2    27736.42    28932.65   4518.20 o 
   8  32   2     3180.47     1124.46   4186.78 o 
  10  32   2    33394.13    33626.56   4159.69 o 
  12  32   2    16015.30    14733.10   2936.12 o 
  14  32   2    27261.75    26897.88   3568.26 o 
  16  32   2    40005.89    42725.71   3143.53 o 
  18  32   2    19624.26    20996.03   3315.98 o 
  20  32   2    17507.69    20287.76   2955.35 o 
  22  32   2    15772.19    13360.02   3298.88 o 
  24  32   2    16253.20    15087.75   2851.73 o 
  26  32   2    10733.83     7709.46   2650.36 o 
  28  32   2    11804.67    12895.88   3138.97 o 
  30  32   2     5998.36     6228.48   3040.14 o 
  32  32   2     2038.08     4322.10   3402.08 o 
  34  32   2     3117.17     3513.99   2758.29 o 
   0  34   2   240924.48   263723.19   8458.03 o 
   2  34   2   169638.19   188884.73   5162.20 o 
   4  34   2     1679.80     1323.22   3063.89 o 
   6  34   2    63705.88    73385.45   5091.35 o 
   8  34   2    78439.13    81669.98   4351.82 o 
  10  34   2    86238.01    85398.51   4547.91 o 
  12  34   2      805.02     2026.17   2629.01 o 
  14  34   2    11493.16    12414.96   3145.19 o 
  16  34   2    18266.89    19917.95   3153.16 o 
  18  34   2     4958.61     4978.36   2890.98 o 
  20  34   2     5676.96     4205.35   3014.86 o 
  22  34   2    15677.15    14735.09   2863.56 o 
  24  34   2      252.15      277.00   3323.06 o 
  26  34   2     5126.27     3440.81   2696.75 o 
  28  34   2     2336.58     4234.73   2806.05 o 
  30  34   2     7189.77    10116.00   2573.77 o 
  32  34   2     2842.77      389.53   2392.07 o 
  34  34   2     1108.38     2593.09   2738.59 o 
   2  36   2    93472.20   102390.20   4332.53 o 
   4  36   2    12405.93    22055.43   5473.72 o 
   6  36   2   179204.14   182831.02   5029.63 o 
   8  36   2      281.02    -1180.11   4234.42 o 
  10  36   2    32456.70    42718.15   4652.03 o 
  12  36   2    10902.70    11238.62   3993.55 o 
  14  36   2   207531.73   221625.52   6839.79 o 
  16  36   2    15243.77    18124.70   3261.61 o 
  18  36   2    48667.84    48973.26   3348.59 o 
  20  36   2     5281.87     8129.59   2851.99 o 
  22  36   2    99525.00   104334.11   3765.80 o 
  24  36   2      441.22      200.21   2612.24 o 
  26  36   2    78359.37    77731.11   3499.30 o 
  28  36   2    14834.08    15400.53   2844.99 o 
  30  36   2    17372.42    14484.57   2778.47 o 
  32  36   2     2676.25     6446.78   3117.21 o 
  34  36   2    25415.97    23903.32   2959.80 o 
   0  38   2     4909.84     7027.10   4920.01 o 
   2  38   2    59395.27    64879.30   3680.37 o 
   4  38   2      593.51     3634.18   3673.32 o 
   6  38   2    50024.25    41013.06   5405.88 o 
   8  38   2    26734.59    33104.18   4527.34 o 
  10  38   2    34650.27    35697.06   3941.60 o 
  12  38   2    21271.21    23819.03   3541.69 o 
  14  38   2    96043.76    95516.72   3757.03 o 
  16  38   2    11263.11    12781.82   3179.34 o 
  18  38   2    20896.04    18338.97   3257.01 o 
  20  38   2     9822.99     9007.91   3249.01 o 
  22  38   2    40212.95    44065.74   3047.75 o 
  24  38   2     1253.67     4685.79   2963.43 o 
  26  38   2     7597.53     8980.20   3046.24 o 
  28  38   2      251.28     1870.74   2552.60 o 
  30  38   2     6822.30     8618.79   2969.58 o 
  32  38   2     1051.97     3914.35   2779.49 o 
  34  38   2     4059.89     1852.71   3167.02 o 
   2  40   2    68842.15    75065.51   4573.04 o 
   4  40   2    46098.66    45075.43   3435.04 o 
   6  40   2    81926.12    85718.01   4400.69 o 
   8  40   2    28628.06    28027.51   3960.34 o 
  10  40   2    51582.62    51939.73   4021.49 o 
  12  40   2    24176.06    26868.04   3290.92 o 
  14  40   2    64175.38    63250.61   3450.87 o 
  16  40   2    54367.90    56166.14   3223.01 o 
  18  40   2    30008.94    29798.52   2898.65 o 
  20  40   2      177.54    -1327.40   2942.92 o 
  22  40   2    25941.03    26027.94   2888.72 o 
  24  40   2    16168.69    16275.05   3293.60 o 
  26  40   2     9530.13    10136.38   2789.26 o 
  28  40   2      116.93    -1920.83   2882.43 o 
  30  40   2     1006.85     4600.48   3063.23 o 
  32  40   2     2868.93     3709.34   2983.63 o 
   0  42   2   180365.88   209207.17   7353.32 o 
   2  42   2    19009.27    28934.91   9264.11 o 
   4  42   2     7297.47     5733.64   3322.55 o 
   6  42   2    20484.15    15011.08   4884.58 o 
   8  42   2   205489.64   211235.89   8564.57 o 
  10  42   2    62447.75    64947.11   4096.83 o 
  12  42   2   112398.58   110300.95   5004.33 o 
  14  42   2    78947.47    84945.63   4019.37 o 
  16  42   2    40376.13    38078.93   3603.32 o 
  18  42   2     7410.69     6974.90   3082.11 o 
  20  42   2    72712.94    71420.60   3190.79 o 
  22  42   2    48268.48    46882.32   3647.17 o 
  24  42   2     1802.39     2884.56   2650.43 o 
  26  42   2     1941.80     4095.95   2941.18 o 
  28  42   2    51135.09    48421.54   3320.75 o 
  30  42   2    18093.74    18289.38   3389.57 o 
  32  42   2     2423.25     4716.53   2857.58 o 
   2  44   2      901.47    17170.26   4335.42 o 
   4  44   2   117892.14   117021.80   4286.99 o 
   6  44   2    10432.10    13912.73   3340.04 o 
   8  44   2     6174.27     2415.65   4326.08 o 
  10  44   2     8546.10     5299.25   3732.63 o 
  12  44   2    45103.70    46515.92   5124.73 o 
  14  44   2    11291.99    12387.57   3634.57 o 
  16  44   2     9527.78     8695.57   3130.64 o 
  18  44   2     1148.18     1413.10   2822.30 o 
  20  44   2    10076.71    14513.33   3092.46 o 
  22  44   2      358.46      414.17   2967.83 o 
  24  44   2    14018.47    15912.01   3295.41 o 
  26  44   2     9969.28    11170.96   2644.27 o 
  28  44   2     1156.05    -2560.12   2672.32 o 
  30  44   2     5822.88     5906.81   2798.77 o 
  32  44   2     5653.58     5389.42   3461.16 o 
   0  46   2   205853.80   233264.52   9220.20 o 
   2  46   2     3966.62    30555.07  15228.28 o 
   4  46   2     1884.45    -1157.06   4002.84 o 
   6  46   2      851.61      925.81   3406.55 o 
   8  46   2   188677.23   210496.75   6007.87 o 
  10  46   2     2910.55     4074.16   3658.39 o 
  12  46   2    17780.51    16602.49   3879.50 o 
  14  46   2     2546.03     3607.24   3187.79 o 
  16  46   2    79864.59    84876.33   3400.28 o 
  18  46   2    10121.39    12781.11   3076.74 o 
  20  46   2    37670.77    37231.36   3396.68 o 
  22  46   2     6651.09     3958.63   2586.36 o 
  24  46   2     4437.47     2357.48   2791.28 o 
  26  46   2     3405.31     4053.84   3207.42 o 
  28  46   2    16154.28    16231.21   3094.21 o 
  30  46   2     3161.61     6259.08   3396.29 o 
  32  46   2      496.13     4968.86   2821.18 o 
   2  48   2    32975.70    38438.15   4474.27 o 
   4  48   2    70547.41    85394.66   4119.90 o 
   6  48   2   104935.60   116435.13   6957.05 o 
   8  48   2    51209.46    55815.65   4015.11 o 
  10  48   2     2001.97     3480.95   4446.99 o 
  12  48   2    17649.59    22138.32   4052.45 o 
  14  48   2    53373.56    57876.99   4863.98 o 
  16  48   2    91585.46   102450.95   5573.90 o 
  18  48   2     2995.94     4215.93   3001.56 o 
  20  48   2     2822.22     3006.45   2937.26 o 
  22  48   2    24458.15    27347.57   3126.03 o 
  24  48   2    55554.29    58295.56   4955.76 o 
  26  48   2    14772.25    14417.89   3055.78 o 
  28  48   2     3199.91     6332.25   3051.66 o 
  30  48   2     3073.00     4417.74   2438.21 o 
  32  48   2    22518.94    21647.47   3234.74 o 
   0  50   2    65480.48    67708.71   7482.33 o 
   2  50   2    21312.54    27424.87   3435.56 o 
   4  50   2     3341.95     4648.74   3622.18 o 
   6  50   2    20757.46    18109.07   3916.41 o 
   8  50   2    42857.48    44343.53   4763.06 o 
  10  50   2    10767.26    10666.80   3701.13 o 
  12  50   2     9157.47     9791.65   4372.63 o 
  14  50   2    32122.70    35135.33   3551.29 o 
  16  50   2     8514.55     7675.56   2922.60 o 
  18  50   2    21913.97    21718.88   2998.73 o 
  20  50   2    16877.23    18186.93   3371.70 o 
  22  50   2     4315.29     5711.04   3093.92 o 
  24  50   2    13078.03    11059.63   2724.07 o 
  26  50   2    12930.53    14814.78   2863.74 o 
  28  50   2     5005.33     4842.81   3100.96 o 
  30  50   2     2958.26     3525.29   2722.68 o 
   2  52   2    54480.74    65942.20   3704.33 o 
   4  52   2    21641.10    28127.61   4063.48 o 
   6  52   2   106316.68   114456.50   7952.70 o 
   8  52   2    26240.74    25042.95   5559.24 o 
  10  52   2     9449.98    10072.00   4019.21 o 
  12  52   2    15313.08    14204.27   4018.21 o 
  14  52   2    24048.13    27248.25   3184.24 o 
  16  52   2     7603.40     8398.01   2979.24 o 
  18  52   2     9306.77     8775.55   3433.11 o 
  20  52   2     9226.18     7280.75   2775.06 o 
  22  52   2     7149.05     8329.36   3302.21 o 
  24  52   2      699.92     -147.09   2761.34 o 
  26  52   2    24094.73    21927.12   2857.24 o 
  28  52   2     3649.52     6201.87   3404.99 o 
  30  52   2     1362.78      554.39   2852.07 o 
   0  54   2    20605.05    31598.92   4538.40 o 
   2  54   2    46550.31    54349.22   3591.37 o 
   4  54   2     1553.60     9914.49   4348.85 o 
   6  54   2    46651.96    49044.60   4561.87 o 
   8  54   2    17302.83    14427.94   5328.62 o 
  10  54   2    85617.27    92011.85   4972.89 o 
  12  54   2    21833.67    19811.02   3860.00 o 
  14  54   2    16347.82    23044.16   3383.49 o 
  16  54   2      485.08    -1321.86   3319.56 o 
  18  54   2    93366.63    97999.89   4886.63 o 
  20  54   2     3412.67     5511.22   2850.96 o 
  22  54   2    45525.29    46186.44   3400.17 o 
  24  54   2     4524.74     8478.36   2998.36 o 
  26  54   2    28068.52    24129.98   3210.35 o 
  28  54   2     2675.73     4781.85   3095.73 o 
  30  54   2    36796.79    33893.73   4033.07 o 
   2  56   2    45128.25    51744.29   4518.48 o 
   4  56   2    13402.85    11346.72   4389.02 o 
   6  56   2    41515.58    46775.91   5810.92 o 
   8  56   2     3534.80     4855.53   5341.07 o 
  10  56   2    18936.51    25255.61   6230.08 o 
  12  56   2    16948.52    13639.89   4333.12 o 
  14  56   2    23148.24    22372.21   3365.20 o 
  16  56   2    10010.27    12217.76   3370.02 o 
  18  56   2    39054.54    44039.79   3349.03 o 
  20  56   2     5430.13     8050.27   3029.74 o 
  22  56   2     3798.59     3290.61   2775.58 o 
  24  56   2     4066.92     7230.75   3156.18 o 
  26  56   2    18590.48    17552.94   3172.76 o 
  28  56   2       96.64     5740.66   3363.80 o 
   0  58   2    43703.65    54762.16   8373.51 o 
   2  58   2    74933.17    83689.41   4881.26 o 
   4  58   2     8837.42    11861.71   6736.50 o 
   6  58   2    79965.02    80634.55   4698.38 o 
   8  58   2    45261.04    48423.30   4604.53 o 
  10  58   2    32596.66    36297.59   4456.61 o 
  12  58   2    37526.09    42818.80   4820.21 o 
  14  58   2    31583.06    31292.72   3496.07 o 
  16  58   2     5087.96     7419.63   3035.37 o 
  18  58   2    15655.13    18355.87   3226.32 o 
  20  58   2    23176.12    23176.81   3291.88 o 
  22  58   2     3134.73     2408.56   2944.22 o 
  24  58   2     3111.86     5646.35   2769.14 o 
  26  58   2     1175.24      245.43   3280.82 o 
  28  58   2     4334.57     3557.34   3086.48 o 
   2  60   2     7108.75    18846.72   7527.28 o 
   4  60   2   153450.89   155316.56   6156.96 o 
   6  60   2    13333.56    16522.71   4300.22 o 
   8  60   2    15637.01    15318.60   4243.18 o 
  10  60   2    22536.89    28518.81   4218.73 o 
  12  60   2    96509.30   103157.63  11012.43 o 
  14  60   2    15337.81    18541.84   3677.45 o 
  16  60   2    75419.47    84191.46   3797.49 o 
  18  60   2    32961.71    36577.70   5974.82 o 
  20  60   2     7502.30     9183.68   2873.31 o 
  22  60   2     1073.39    -1096.91   3062.22 o 
  24  60   2    57064.21    56429.95   2977.12 o 
  26  60   2    16539.50    12867.39   3044.71 o 
  28  60   2     1046.83     1721.09   2726.95 o 
   0  62   2    27061.58    39066.18   5145.72 o 
   2  62   2      193.00     3730.39   3483.80 o 
   4  62   2     2746.63     3632.91   3206.63 o 
   6  62   2      263.01      493.49   3504.67 o 
   8  62   2    28700.91    29440.55   3706.42 o 
  10  62   2     2280.94      369.05   4066.24 o 
  12  62   2     9847.32     4733.33   4089.92 o 
  14  62   2     9197.51     6395.10   3252.20 o 
  16  62   2     9148.04    11616.09   3673.88 o 
  18  62   2     1680.19     5867.60   3565.97 o 
  20  62   2    10358.09    12129.73   2931.02 o 
  22  62   2     8195.33     8246.95   2907.28 o 
  24  62   2     3454.47     3214.49   3086.33 o 
  26  62   2     2810.34     1532.58   2739.73 o 
   2  64   2     4515.16    12764.37   7089.76 o 
   4  64   2    98156.89   112866.75   4779.45 o 
   6  64   2    20532.55    24062.58   4120.50 o 
   8  64   2     7245.81     7171.18   3090.68 o 
  10  64   2      150.29     1477.97   3951.10 o 
  12  64   2    83556.43    90027.91   4592.24 o 
  14  64   2    20210.61    19532.58   3012.56 o 
  16  64   2    20761.74    23792.79   4259.24 o 
  18  64   2     4696.02     2308.98   4277.99 o 
  20  64   2    15915.57    15864.39   3387.26 o 
  22  64   2     4844.39     4299.29   2673.97 o 
  24  64   2     5160.36     6806.07   3162.94 o 
  26  64   2     4985.12     5334.08   2922.12 o 
   0  66   2   101750.94    97650.16   8166.65 o 
   2  66   2    18975.62    23347.75   4187.93 o 
   4  66   2    27371.59    25209.46   3624.30 o 
   6  66   2    15989.94    16431.80   3633.52 o 
   8  66   2    23636.17    26587.02   3412.43 o 
  10  66   2    42326.02    43650.25   4454.31 o 
  12  66   2    64239.17    72906.60   4482.28 o 
  14  66   2     3161.00     6453.84   2941.68 o 
  16  66   2     8279.10    10083.33   4134.89 o 
  18  66   2    40830.99    40880.99   3773.68 o 
  20  66   2    38676.03    43676.21   3848.55 o 
  22  66   2     3001.39     6821.19   2653.02 o 
  24  66   2       84.27     2697.67   2839.67 o 
  26  66   2    12342.19     9493.42   3023.37 o 
   2  68   2     6943.44     6822.00   3498.37 o 
   4  68   2    25904.90    19946.59   4012.44 o 
   6  68   2    11712.90    11594.53   3616.36 o 
   8  68   2     6999.60     5782.83   2825.99 o 
  10  68   2     2015.91      209.88   5029.61 o 
  12  68   2    18752.98    20924.06   3538.64 o 
  14  68   2     4843.62     4974.89   3203.32 o 
  16  68   2    13460.79    19586.63   3680.71 o 
  18  68   2     5174.42     9044.44   3340.09 o 
  20  68   2     1970.73     2037.29   3631.68 o 
  22  68   2     1204.73     -968.69   2994.79 o 
  24  68   2    18127.82    14150.22   2923.96 o 
   0  70   2    15294.95    28603.93   5297.07 o 
   2  70   2    51347.07    57771.98   5879.80 o 
   4  70   2      177.58      439.13   3555.16 o 
   6  70   2     9463.73     8037.95   4006.50 o 
   8  70   2    23726.74    24014.14   3242.66 o 
  10  70   2    46394.20    49255.48   4498.56 o 
  12  70   2      323.54      269.96   3519.92 o 
  14  70   2     3855.35     1953.54   3185.46 o 
  16  70   2    12720.79     9934.19   3542.20 o 
  18  70   2    15048.48    16610.92   3178.07 o 
  20  70   2      792.48     4187.39   3474.10 o 
  22  70   2     7369.33     6580.10   3808.15 o 
  24  70   2     3211.04     2726.90   3318.02 o 
   2  72   2    25781.71    24519.86   5632.30 o 
   4  72   2    17963.87    15809.79   3670.24 o 
   6  72   2    72097.92    74249.99   4113.39 o 
   8  72   2      272.21    -3318.44   3318.44 o 
  10  72   2    10858.55    12275.96   3639.42 o 
  12  72   2    20612.49    24241.08   7045.35 o 
  14  72   2    49069.17    47333.20   3855.45 o 
  16  72   2      629.57       72.96   3111.03 o 
  18  72   2    12540.02    13413.50   3114.14 o 
  20  72   2    23664.23    19160.69   3792.11 o 
  22  72   2    17494.32    20911.01   3869.85 o 
   0  74   2       65.43     5529.43   5065.97 o 
   2  74   2    33655.09    31678.79   3716.35 o 
   4  74   2     3143.87     4528.26   3563.66 o 
   6  74   2    10828.27     8981.49   3440.12 o 
   8  74   2     1290.97     4642.93   4024.07 o 
  10  74   2     9202.92     6922.49   3122.08 o 
  12  74   2      916.76     4515.92   3421.12 o 
  14  74   2     6304.04     6686.15   3099.95 o 
  16  74   2     2205.34     4010.17   3412.30 o 
  18  74   2    11404.00    11604.11   3891.68 o 
  20  74   2     2762.09     5081.33   4766.48 o 
  22  74   2     5224.41     7246.59   3722.44 o 
   2  76   2    50709.89    46959.12   3955.42 o 
   4  76   2    26025.66    26191.60   3759.60 o 
   6  76   2    31790.87    31989.67   7257.29 o 
   8  76   2     7512.59     9317.21   4123.87 o 
  10  76   2    31977.08    33274.82   4158.29 o 
  12  76   2    14438.23    15407.89   3218.74 o 
  14  76   2    10387.71    16266.99   3682.77 o 
  16  76   2     9013.55     7313.37   4136.63 o 
  18  76   2    11927.36    12218.04   3698.45 o 
  20  76   2      785.13    -1016.89   4215.26 o 
   0  78   2   151049.92   156668.14   7763.32 o 
   2  78   2      896.04     3852.87   3542.86 o 
   4  78   2     9415.48    10397.59   2981.33 o 
   6  78   2    15352.81    15072.37   3676.77 o 
   8  78   2    53378.33    51226.26   4294.22 o 
  10  78   2     1498.11     5784.73   3356.71 o 
  12  78   2    25534.76    23866.23   3820.03 o 
  14  78   2    13812.54    13274.91   3808.13 o 
  16  78   2    13577.53    12822.68   4800.64 o 
  18  78   2     3848.23     2990.28   3680.95 o 
   2  80   2     1487.23      641.39   3481.63 o 
   4  80   2    15476.44     9563.62   3673.49 o 
   6  80   2      289.96     2038.23   3591.20 o 
   8  80   2     8345.01     9288.79   3018.98 o 
  10  80   2     4880.55     8858.31   3216.53 o 
  12  80   2    12848.06    11749.51   3956.62 o 
  14  80   2     1389.53     3525.20   3713.19 o 
  16  80   2     9417.41     7677.38   3241.77 o 
  18  80   2     8052.01     5905.47   3526.65 o 
   0  82   2    65290.60    69351.95   4713.19 o 
   2  82   2     7539.40     5362.69   3434.23 o 
   4  82   2      501.36      596.52   3309.04 o 
   6  82   2     1999.81     3290.50   3139.18 o 
   8  82   2    38937.30    32375.61   3543.81 o 
  10  82   2     6163.89    11608.13   3459.01 o 
  12  82   2     6123.17     9281.07   2844.92 o 
  14  82   2     5538.71     4388.96   3656.07 o 
  16  82   2    12336.72     6610.63   3130.53 o 
   2  84   2    15501.06    14871.78   4015.69 o 
   4  84   2    28985.71    30669.59   5525.05 o 
   6  84   2    31836.89    32815.08   4309.91 o 
   8  84   2    17430.74    20618.01   4299.94 o 
  10  84   2     2181.59     3165.67   2868.81 o 
  12  84   2    13239.79    15527.31   3340.29 o 
  14  84   2    39575.39    37465.96   4573.11 o 
   0  86   2     6983.34     8055.89   4193.54 o 
   2  86   2     4612.29     1810.96   3091.19 o 
   4  86   2     2795.58      505.62   3446.20 o 
   6  86   2     9811.55    10620.52   3479.31 o 
   8  86   2    14782.14    18469.15   3706.97 o 
  10  86   2     6877.00     9331.99   2881.91 o 
  12  86   2     4580.65     4766.46   3314.87 o 
   2  88   2    15513.63    20745.71   4387.49 o 
   4  88   2    27926.48    25656.56   3752.76 o 
   6  88   2    27218.35    26653.12   3930.57 o 
   8  88   2      402.52     7115.84   3935.85 o 
  10  88   2     7218.93     6603.70   3473.17 o 
   0  90   2    12060.43     7858.78   4414.24 o 
   2  90   2    26956.01    23057.11   3652.81 o 
   4  90   2      132.59     -446.47   3400.23 o 
   6  90   2    12772.32     9741.24   4023.95 o 
   1   1   3    37056.33    41826.86   3871.86 o 
   3   1   3   103527.20   114093.48   4671.29 o 
   5   1   3    64642.15    66680.09   4485.55 o 
   7   1   3    33280.91    34026.55   3790.59 o 
   9   1   3    21584.95    23563.21   4016.58 o 
  11   1   3   103792.30   113049.15   4070.51 o 
  13   1   3    63457.32    68140.82   4177.00 o 
  15   1   3    10767.15    14118.32   3145.20 o 
  17   1   3     6228.98     6100.56   3454.26 o 
  19   1   3    44136.90    43752.31   3830.61 o 
  21   1   3    38415.11    38480.61   3960.84 o 
  23   1   3      455.15     2928.53   3127.00 o 
  25   1   3     4928.05     3988.55   3318.03 o 
  27   1   3    26242.92    24997.37   3266.63 o 
  29   1   3     6006.40     8751.55   4027.86 o 
  31   1   3      116.24     6729.18   2968.99 o 
   1   3   3    31920.11    38682.80   3761.28 o 
   3   3   3     5979.92     9623.92   3876.76 o 
   5   3   3     7460.60     6884.00   3354.46 o 
   7   3   3    12122.34    14425.15   3626.82 o 
   9   3   3    41370.36    43587.54   3825.94 o 
  11   3   3    22451.30    25140.68   3288.81 o 
  13   3   3    33312.02    32435.89   3428.65 o 
  15   3   3    12556.74    16832.97   3863.27 o 
  17   3   3    26463.30    24445.90   3281.68 o 
  19   3   3    23465.37    24575.69   3652.84 o 
  21   3   3    13685.70    16702.92   3631.28 o 
  23   3   3     4444.89     5701.62   3359.15 o 
  25   3   3    18141.83    17594.32   3692.26 o 
  27   3   3     8102.47    10514.61   3122.66 o 
  29   3   3     1118.68     3199.25   3546.50 o 
  31   3   3     2685.76     2484.85   3091.04 o 
   1   5   3    44638.31    49610.76   3988.49 o 
   3   5   3    42695.17    44175.75   3932.29 o 
   5   5   3    84891.30    92160.72   4260.02 o 
   7   5   3   104009.36   109678.46   4390.83 o 
   9   5   3     9666.87    11889.04   3212.73 o 
  11   5   3    23834.12    26723.91   3087.01 o 
  13   5   3    62545.61    64534.23   4147.68 o 
  15   5   3    77509.38    75379.52   4139.50 o 
  17   5   3     1676.80     5162.62   3431.75 o 
  19   5   3    38466.71    41577.46   3574.97 o 
  21   5   3    25738.26    23358.21   3333.20 o 
  23   5   3    16528.63    16533.26   3311.94 o 
  25   5   3    14089.50    11732.16   3584.82 o 
  27   5   3    21051.33    20437.69   3298.90 o 
  29   5   3     6923.82     7785.00   3565.79 o 
  31   5   3     2386.95     3956.91   3178.55 o 
   1   7   3     5022.76     5820.84   3511.32 o 
   3   7   3    37855.67    37093.90   4100.60 o 
   5   7   3    43759.74    41768.23   4163.38 o 
   7   7   3     6288.73     7096.15   3854.41 o 
   9   7   3    21552.10    22890.56   3610.23 o 
  11   7   3    35926.57    41103.82   3692.79 o 
  13   7   3    15713.93    14745.66   3552.83 o 
  15   7   3    13046.92    16168.61   3869.46 o 
  17   7   3    17680.69    21575.01   3287.23 o 
  19   7   3    27016.61    26621.52   3669.00 o 
  21   7   3    15267.49    15415.28   3535.80 o 
  23   7   3     3732.18     5930.40   3868.97 o 
  25   7   3    17376.82    15637.95   3506.68 o 
  27   7   3    21494.59    16180.70   3931.99 o 
  29   7   3     5073.51     9329.27   3503.44 o 
  31   7   3      606.30     2088.31   2818.73 o 
   1   9   3    14134.40    15566.83   3112.35 o 
   3   9   3    18647.60    22319.88   3351.44 o 
   5   9   3     7650.08    10676.25   3970.76 o 
   7   9   3    16972.79    16687.70   3573.86 o 
   9   9   3     7535.45     8503.53   3429.82 o 
  11   9   3    21753.79    21799.65   3843.31 o 
  13   9   3     2544.46     3088.32   3400.14 o 
  15   9   3    22537.91    25109.30   3182.26 o 
  17   9   3     2809.07     5840.46   3386.21 o 
  19   9   3     9423.78    10373.70   3185.50 o 
  21   9   3     8359.71     9380.62   3453.82 o 
  23   9   3    21625.18    19833.90   3114.40 o 
  25   9   3     3065.31     2863.76   3873.88 o 
  27   9   3     5269.23     3904.66   3425.45 o 
  29   9   3     1001.83     1950.22   3046.86 o 
  31   9   3     6938.10     9612.89   3307.98 o 
   1  11   3    55530.09    64252.09   4220.32 o 
   3  11   3     6362.59    11269.88   3369.92 o 
   5  11   3    14951.60    15641.54   3928.78 o 
   7  11   3    75150.90    76652.57   3662.42 o 
   9  11   3    29179.32    28153.75   3621.93 o 
  11  11   3     1218.10      794.53   3818.52 o 
  13  11   3    10777.26    12714.64   3791.06 o 
  15  11   3    31809.46    35233.24   3258.03 o 
  17  11   3    35541.09    34894.39   3980.06 o 
  19  11   3    15513.07    17547.63   4024.96 o 
  21  11   3    32322.37    31664.89   3519.87 o 
  23  11   3     4333.66     5046.41   3427.34 o 
  25  11   3      964.32     2433.80   3680.93 o 
  27  11   3    12390.54    10755.23   3313.11 o 
  29  11   3     8201.10     8710.31   2910.80 o 
  31  11   3    13609.55     3374.23   3010.60 o 
   1  13   3    43642.16    45319.09   4184.48 o 
   3  13   3    65977.41    69064.36   3611.20 o 
   5  13   3     9881.22    13886.21   4011.37 o 
   7  13   3    23590.01    23443.70   3647.27 o 
   9  13   3    62498.98    59083.86   3977.81 o 
  11  13   3    37874.26    39215.61   3753.97 o 
  13  13   3     3190.61     3854.59   3662.13 o 
  15  13   3     7515.63    10728.31   3355.37 o 
  17  13   3    38906.34    38571.89   3978.63 o 
  19  13   3    24730.77    29388.40   3444.48 o 
  21  13   3     9134.22     7776.85   3516.99 o 
  23  13   3    21465.26    18998.90   3549.36 o 
  25  13   3    11430.18    11097.75   2891.29 o 
  27  13   3     1678.93     3182.37   2768.52 o 
  29  13   3    14205.98    12698.91   3231.56 o 
  31  13   3     7442.96     6702.16   3146.51 o 
   1  15   3    13033.89    22888.87   3830.02 o 
   3  15   3    54425.39    61195.78   4419.10 o 
   5  15   3    72912.36    75119.40   4028.14 o 
   7  15   3     9232.81    11804.91   3464.05 o 
   9  15   3     5222.79     4837.49   3494.34 o 
  11  15   3     5620.51     5836.03   3856.58 o 
  13  15   3    23238.94    27174.58   3667.74 o 
  15  15   3     7373.86     5984.86   3382.49 o 
  17  15   3     5067.05     7593.74   3397.32 o 
  19  15   3      454.26    -1108.43   3078.86 o 
  21  15   3     5753.90     6771.15   3461.15 o 
  23  15   3     3478.35     5679.95   3095.68 o 
  25  15   3    21508.43    21393.21   2833.63 o 
  27  15   3     3216.93     5280.61   3371.70 o 
  29  15   3     1754.44      457.43   3488.34 o 
  31  15   3     1673.16     1919.08   2985.47 o 
   1  17   3    96287.84   100259.85   4185.31 o 
   3  17   3    53614.79    64190.44   5014.79 o 
   5  17   3    28499.66    26588.27   3714.40 o 
   7  17   3    79814.67    78530.35   4118.06 o 
   9  17   3    59601.62    58391.87   3807.85 o 
  11  17   3    21893.38    22636.15   4009.60 o 
  13  17   3    10311.21    11968.79   3799.07 o 
  15  17   3    46371.18    48061.93   3394.63 o 
  17  17   3    20692.40    17512.56   3874.53 o 
  19  17   3    10466.55     9587.03   3243.09 o 
  21  17   3     7204.33     7691.72   3592.64 o 
  23  17   3    23714.13    21928.49   3233.77 o 
  25  17   3     5491.66     8860.87   3127.28 o 
  27  17   3     2119.77       83.91   3190.81 o 
  29  17   3     1392.94     1725.29   3545.84 o 
  31  17   3     7037.25     6942.20   3314.67 o 
   1  19   3    42966.91    47611.61   3811.73 o 
   3  19   3     4814.31     6142.05   3417.44 o 
   5  19   3    22863.92    21957.60   4159.86 o 
   7  19   3    25355.22    24811.73   3408.67 o 
   9  19   3    45720.62    48503.34   3323.11 o 
  11  19   3    21644.98    19553.92   3818.40 o 
  13  19   3     8474.07    11242.12   3228.19 o 
  15  19   3    37251.43    38941.46   3653.21 o 
  17  19   3    34296.42    31321.90   3511.57 o 
  19  19   3     1846.94     5997.08   3939.56 o 
  21  19   3     1104.98     1849.23   3290.25 o 
  23  19   3    13673.83    12664.16   3085.02 o 
  25  19   3    24947.90    24337.13   3242.81 o 
  27  19   3       63.40     1225.37   2889.83 o 
  29  19   3      400.65     4782.50   2829.69 o 
  31  19   3    17312.51    13981.66   3482.43 o 
   1  21   3    14614.57    14913.38   3619.17 o 
   3  21   3    10392.41    16808.14   4267.31 o 
   5  21   3    22483.05    24938.37   3817.70 o 
   7  21   3    15647.78    15261.67   3137.65 o 
   9  21   3    12102.46    11285.00   3034.18 o 
  11  21   3    13951.52    12303.77   3627.27 o 
  13  21   3    20610.06    20433.38   3318.89 o 
  15  21   3     7354.12     9662.42   3092.86 o 
  17  21   3    52626.80    54196.71   3524.48 o 
  19  21   3     7075.24     6408.28   3500.59 o 
  21  21   3    18169.08    15269.76   3537.33 o 
  23  21   3     8669.99     8114.57   3599.63 o 
  25  21   3     6313.12     6259.77   3448.11 o 
  27  21   3     1108.10     4056.29   2777.22 o 
  29  21   3     1701.61     1955.35   3020.92 o 
   1  23   3    45092.63    54366.14   5209.82 o 
   3  23   3    51162.03    56201.30   3733.04 o 
   5  23   3    37722.66    42571.89   3416.84 o 
   7  23   3    16284.54    18559.70   3366.02 o 
   9  23   3    55853.98    53589.95   3667.74 o 
  11  23   3    81586.29    76587.29   4490.29 o 
  13  23   3     5770.55     4114.44   3020.66 o 
  15  23   3    46291.69    46369.98   3462.65 o 
  17  23   3    24967.90    28481.25   3996.54 o 
  19  23   3    13476.00    16907.04   3807.56 o 
  21  23   3     2042.30     3886.50   2671.22 o 
  23  23   3    10252.37     9195.17   2743.42 o 
  25  23   3    11049.19    10940.68   2589.43 o 
  27  23   3    13290.78    12158.13   3456.19 o 
  29  23   3     7396.18     6603.51   3217.76 o 
   1  25   3    67718.73    77603.96   6216.42 o 
   3  25   3     9223.43    12115.55   3940.46 o 
   5  25   3    14230.28    16732.92   3986.07 o 
   7  25   3    38000.91    40254.29   3675.55 o 
   9  25   3    46728.50    47504.23   3626.42 o 
  11  25   3     4677.05     4650.30   3954.38 o 
  13  25   3    73343.90    75818.51   3940.33 o 
  15  25   3     5271.32     4400.21   2976.93 o 
  17  25   3     3509.77     2684.29   3324.01 o 
  19  25   3    19368.99    18739.78   2818.10 o 
  21  25   3    15119.24    15403.04   3003.26 o 
  23  25   3    16282.38    17174.19   3297.79 o 
  25  25   3    15504.57    12314.73   3440.10 o 
  27  25   3    10677.92     8197.62   2836.51 o 
  29  25   3    10146.54     7579.51   3127.54 o 
   1  27   3    11247.00    14460.20   3988.62 o 
   3  27   3    33087.96    36170.30   4036.80 o 
   5  27   3    11015.92    13314.74   3505.76 o 
   7  27   3    11467.64    13375.28   3468.10 o 
   9  27   3     8892.45     9938.56   3478.97 o 
  11  27   3    37888.36    40247.71   3970.64 o 
  13  27   3     2556.37     2508.33   3249.69 o 
  15  27   3    24253.63    22681.56   3971.37 o 
  17  27   3    20550.65    22420.29   3393.96 o 
  19  27   3    40727.92    40115.78   3024.59 o 
  21  27   3     1396.60     4623.13   3034.79 o 
  23  27   3     7723.65     7678.52   3308.06 o 
  25  27   3     8827.31     7406.81   2851.37 o 
  27  27   3     6169.21     4906.83   3460.49 o 
  29  27   3     3392.99     7908.49   3273.27 o 
   1  29   3    36731.13    44069.21   6740.79 o 
   3  29   3   158120.22   151965.55   5079.79 o 
   5  29   3    94941.51    94180.05   4551.33 o 
   7  29   3      240.37     1333.42   3385.98 o 
   9  29   3    32895.55    31954.41   4027.03 o 
  11  29   3    73374.73    70595.01   5113.94 o 
  13  29   3    52023.74    53611.52   3551.17 o 
  15  29   3     7001.81     7276.75   3235.03 o 
  17  29   3    47922.74    46372.27   3554.55 o 
  19  29   3    15871.69    14263.85   3291.58 o 
  21  29   3     6698.66     9617.85   3039.46 o 
  23  29   3    13727.94    12190.63   2765.47 o 
  25  29   3    21549.04    21751.86   3239.26 o 
  27  29   3     6358.47     6190.92   3003.96 o 
  29  29   3     9774.29     6488.09   3683.08 o 
   1  31   3    72790.47    76752.19   6657.53 o 
   3  31   3    37104.93    41255.06   4342.67 o 
   5  31   3    65861.86    63222.90   4377.29 o 
   7  31   3    26715.78    26136.45   3642.55 o 
   9  31   3     1202.98     3392.88   3315.09 o 
  11  31   3    20700.15    23673.46   3924.56 o 
  13  31   3    32634.87    32603.56   3396.86 o 
  15  31   3    11716.24     9644.60   3205.22 o 
  17  31   3     5186.04     5478.25   2845.71 o 
  19  31   3    11028.22    12002.00   2751.21 o 
  21  31   3    29157.60    31206.86   3262.46 o 
  23  31   3     2684.58     4715.22   3240.93 o 
  25  31   3    15163.97    14793.87   2893.36 o 
  27  31   3    13105.35    11066.79   3517.45 o 
  29  31   3     2272.54     4808.61   3299.12 o 
   1  33   3    56669.54    62333.56   5062.39 o 
   3  33   3    23428.76    24410.18   3941.93 o 
   5  33   3    24712.49    26650.27   4166.40 o 
   7  33   3    26244.28    28852.19   3779.41 o 
   9  33   3    53683.61    49631.99   4280.07 o 
  11  33   3     2786.06     4446.63   4337.63 o 
  13  33   3    14041.89    12672.19   3828.24 o 
  15  33   3     4706.25     5379.20   2897.17 o 
  17  33   3    23259.14    23373.30   3162.55 o 
  19  33   3     4000.81     5513.87   3282.38 o 
  21  33   3     6631.46     6294.82   2807.53 o 
  23  33   3     2042.42     4625.47   3313.03 o 
  25  33   3     5246.34     5612.57   3376.56 o 
  27  33   3    12706.04    13064.46   2974.77 o 
  29  33   3      977.29     5967.03   3625.29 o 
   1  35   3    42057.47    48820.30   3860.58 o 
   3  35   3    76387.91    80403.31   5609.59 o 
   5  35   3   148789.75   139483.05   5590.81 o 
   7  35   3    25268.40    23612.41   4177.06 o 
   9  35   3    18635.57    20965.71   4602.11 o 
  11  35   3    65765.05    64872.08   6830.63 o 
  13  35   3    26810.50    30445.81   4679.96 o 
  15  35   3     8202.16     8696.52   2970.36 o 
  17  35   3     2593.66     3430.75   3030.11 o 
  19  35   3    35991.18    33489.88   2833.71 o 
  21  35   3    15876.52    14210.38   2866.11 o 
  23  35   3     5509.02     5766.79   2711.31 o 
  25  35   3     6741.40     7526.19   2954.93 o 
  27  35   3    12028.61    12437.57   3113.15 o 
   1  37   3    37693.87    43118.77   4430.44 o 
   3  37   3    10710.97    18797.68   4889.10 o 
   5  37   3    53290.09    49790.35   5000.78 o 
   7  37   3    28523.50    33225.88   3596.46 o 
   9  37   3    10817.19    10988.73   3350.60 o 
  11  37   3    10227.22     8811.86   5260.73 o 
  13  37   3    65901.73    59917.33   4944.47 o 
  15  37   3    15479.12    13673.84   3122.00 o 
  17  37   3    11210.27     9005.62   2598.80 o 
  19  37   3    31415.58    31757.29   3484.23 o 
  21  37   3    19130.81    17935.99   3133.62 o 
  23  37   3     1601.78      997.56   3184.14 o 
  25  37   3     2823.18     3064.94   3141.17 o 
  27  37   3    11736.93     9961.20   2751.77 o 
   1  39   3    23030.60    29271.16   4403.22 o 
   3  39   3     5642.16     6902.59   4774.30 o 
   5  39   3     1380.11     2128.78   3922.66 o 
   7  39   3    30077.04    29811.14   4010.89 o 
   9  39   3     7993.02     6460.34   3731.12 o 
  11  39   3     8488.35    11580.34   3439.39 o 
  13  39   3    11453.20     7603.93   5305.77 o 
  15  39   3     4118.22     4425.56   3065.35 o 
  17  39   3    13113.01    14372.45   3014.43 o 
  19  39   3    13473.08    12479.03   2868.47 o 
  21  39   3    11305.08    12998.29   2613.61 o 
  23  39   3      906.01      780.65   2772.53 o 
  25  39   3    10071.10     4669.84   3323.83 o 
  27  39   3     2096.85     3001.63   3072.19 o 
   1  41   3     5974.72     6637.09   4234.66 o 
   3  41   3    41299.63    42039.06   4266.53 o 
   5  41   3    33937.38    32626.13   3823.71 o 
   7  41   3    44747.95    46636.70   4469.49 o 
   9  41   3    25690.90    25913.49   4450.69 o 
  11  41   3    19546.59    19144.02   3776.73 o 
  13  41   3    22514.54    23587.53   3695.06 o 
  15  41   3    20873.45    26135.16   3072.48 o 
  17  41   3     1937.46     3130.15   3005.24 o 
  19  41   3    12036.10    10002.71   3144.41 o 
  21  41   3     9186.38    10323.16   3346.65 o 
  23  41   3     9766.42     9852.40   3143.29 o 
  25  41   3     3709.69     3381.24   2834.71 o 
  27  41   3     1034.82     3592.96   3442.73 o 
   1  43   3      876.74     1298.96   4049.38 o 
   3  43   3    24130.15    27089.55   4391.28 o 
   5  43   3    50393.69    49708.07   4185.18 o 
   7  43   3     1262.78      993.36   4098.11 o 
   9  43   3    21346.49    27507.68   3973.68 o 
  11  43   3    17254.21    13382.98   4482.20 o 
  13  43   3    30005.33    28387.09   3872.59 o 
  15  43   3    11154.37    13500.67   2999.02 o 
  17  43   3    33535.57    30570.32   3465.79 o 
  19  43   3     8606.17     7459.04   2819.96 o 
  21  43   3     8332.03    10578.44   3344.02 o 
  23  43   3    10869.81    10901.98   3461.44 o 
  25  43   3     7611.93     5453.94   2817.73 o 
   1  45   3    35769.97    33061.94   4588.92 o 
   3  45   3     1621.38     2451.43   4103.62 o 
   5  45   3     4063.06     2825.55   4001.43 o 
   7  45   3    20572.33    20556.68   3496.99 o 
   9  45   3     4566.11     5084.81   3621.94 o 
  11  45   3    18374.75    26490.15   3652.25 o 
  13  45   3     7941.17     5233.33   3658.21 o 
  15  45   3    20121.07    24157.76   3147.18 o 
  17  45   3     2781.72     -158.22   3503.48 o 
  19  45   3     5652.14     5919.27   2783.00 o 
  21  45   3     2885.11     3453.56   2678.73 o 
  23  45   3    13150.86    10283.36   2869.92 o 
  25  45   3     3279.82     3154.19   3132.23 o 
   1  47   3    83653.51    89261.34   5039.70 o 
   3  47   3      870.16     6578.97   4053.64 o 
   5  47   3    13111.24    16186.96   4820.22 o 
   7  47   3    38849.64    44367.83   3642.21 o 
   9  47   3    65516.30    69368.24   6761.23 o 
  11  47   3     2339.13      382.19   3695.46 o 
  13  47   3    10997.12    12089.91   3873.19 o 
  15  47   3    32776.78    29663.64   3201.82 o 
  17  47   3    24138.03    24071.95   3222.06 o 
  19  47   3     1555.64     4725.02   3515.98 o 
  21  47   3    23460.70    21553.18   3402.75 o 
  23  47   3     8086.39     7467.29   2866.02 o 
  25  47   3     2756.87     4268.79   3606.25 o 
   1  49   3    18605.60    22318.56   4344.93 o 
   3  49   3    20064.00    21063.33   4126.56 o 
   5  49   3     3266.62     4362.29   4872.69 o 
   7  49   3     6974.33     5311.44   3731.76 o 
   9  49   3    25523.50    17197.89   4638.39 o 
  11  49   3    20367.24    16148.32   3172.40 o 
  13  49   3     1793.26     4368.11   3849.77 o 
  15  49   3     4317.11     9346.13   3253.50 o 
  17  49   3    18248.53    20056.72   3436.88 o 
  19  49   3    14245.20    14333.45   3272.74 o 
  21  49   3    12312.13    11067.15   3174.39 o 
  23  49   3    15381.80    12725.43   3225.11 o 
  25  49   3    12785.07    11421.93   4110.73 o 
   1  51   3     3878.13     4011.22   4230.09 o 
   3  51   3    20794.50    23204.84   3604.41 o 
   5  51   3    15063.88    16505.08   6463.63 o 
   7  51   3     3041.18     6731.26   4594.82 o 
   9  51   3    16627.25    15775.30   3907.07 o 
  11  51   3     8977.87    10449.12   2952.41 o 
  13  51   3    23169.35    28766.16   4077.52 o 
  15  51   3     4838.52     2115.35   3614.49 o 
  17  51   3     5980.74     6213.15   3137.48 o 
  19  51   3      812.21     3678.43   3637.99 o 
  21  51   3    13510.48    16106.05   3444.14 o 
  23  51   3     5512.10     5400.01   2995.53 o 
   1  53   3    53780.24    61907.74   5022.26 o 
   3  53   3    38551.00    39008.70   4147.85 o 
   5  53   3    11710.98     4515.61   4040.94 o 
   7  53   3    45155.02    41356.39   4440.17 o 
   9  53   3    37448.26    37361.01   3663.80 o 
  11  53   3    21844.90    24619.25   3885.53 o 
  13  53   3     8294.00     6940.09   3915.37 o 
  15  53   3    45832.36    45041.85   4286.54 o 
  17  53   3    17762.58    21343.71   3357.26 o 
  19  53   3     4604.32     4037.54   3307.37 o 
  21  53   3     2565.97      463.39   3430.26 o 
  23  53   3    17720.60    17495.51   3927.20 o 
   1  55   3     8063.31    12664.07   5137.91 o 
   3  55   3     3824.60     1775.67   3562.49 o 
   5  55   3    16382.11    17215.66   4207.28 o 
   7  55   3     5908.15     6870.91   4226.46 o 
   9  55   3    26272.67    32807.21  10839.44 o 
  11  55   3     1999.27     2664.60   3785.80 o 
  13  55   3     4787.16     5564.82   2945.10 o 
  15  55   3    12773.45    12393.75   3028.49 o 
  17  55   3    15868.51    14921.27   2858.42 o 
  19  55   3     1046.93     1505.93   3348.89 o 
  21  55   3      371.85      -15.43   3352.49 o 
   1  57   3     3699.72    11584.46   5160.29 o 
   3  57   3     7266.12     5011.42   4259.50 o 
   5  57   3     4654.74    11629.64   7959.06 o 
   7  57   3     7583.92     9938.32   8002.06 o 
   9  57   3    20379.46    20474.86   4252.50 o 
  11  57   3     2778.42     3205.42   2888.72 o 
  13  57   3     3486.63     4303.77   3802.78 o 
  15  57   3    12398.61    16983.93   3251.88 o 
  17  57   3    16905.53    14417.26   2901.67 o 
  19  57   3     4574.28     4480.23   3129.96 o 
  21  57   3     6001.63     2965.35   3160.98 o 
   1  59   3    26321.63    19748.29   4200.52 o 
   3  59   3    58174.76    58143.01   5458.27 o 
   5  59   3    29918.44    41431.04   5241.30 o 
   7  59   3     6727.57     7609.85   4985.47 o 
   9  59   3    35823.17    39742.71   3983.44 o 
  11  59   3    62867.42    62267.91   3907.42 o 
  13  59   3     6317.29     4397.33   3397.10 o 
  15  59   3    17017.07     9975.21   3146.12 o 
  17  59   3    17981.65    16768.66   3807.49 o 
  19  59   3    20819.43    22796.93   3648.57 o 
  21  59   3      878.75     1876.94   3772.70 o 
   1  61   3     4400.48     4579.70   4796.19 o 
   3  61   3     1057.01     4671.63   3498.39 o 
   5  61   3     4182.56     -507.52   4023.50 o 
   7  61   3     9279.97    10676.05   4142.72 o 
   9  61   3    12017.62    12570.71   4317.69 o 
  11  61   3     1774.74     5296.51   2992.02 o 
  13  61   3    13730.89    14945.84   3423.99 o 
  15  61   3     7752.41     7418.91   3108.49 o 
  17  61   3     6078.78     8667.71   3785.20 o 
  19  61   3     6405.34     3432.12   3758.77 o 
   1  63   3     2399.69     4366.43   6950.74 o 
   3  63   3    15065.95    13994.32   4137.21 o 
   5  63   3     7851.34    10070.98   5761.51 o 
   7  63   3     2493.74     -312.27   5135.40 o 
   9  63   3     4550.20     7349.43   4080.10 o 
  11  63   3    15681.23    17010.70   3421.74 o 
  13  63   3      528.16     1491.58   2557.85 o 
  15  63   3     4799.73     6310.09   3702.05 o 
  17  63   3     1417.06      227.68   3987.14 o 
  19  63   3    17134.39     9609.92   5585.17 o 
   1  65   3    10310.94    11241.98   5902.38 o 
   3  65   3    49276.92    42962.02   5163.11 o 
   5  65   3    44231.34    39003.21   5332.29 o 
   7  65   3     2630.60     4369.61   4973.62 o 
   9  65   3    12213.29     4107.33   6699.40 o 
  11  65   3    35406.69    33229.93   4053.38 o 
  13  65   3    23833.04    27933.61   3174.50 o 
  15  65   3       49.10     2010.31   3327.02 o 
  17  65   3    12172.11    11603.60   3929.79 o 
   1  67   3    10156.68    10780.52   5083.42 o 
   3  67   3     3593.59     4861.01   5489.41 o 
   5  67   3     8729.29     8761.05   4179.23 o 
   7  67   3    27508.72    35653.60   4235.25 o 
   9  67   3      410.09    -1613.27   4228.80 o 
  11  67   3     3304.22     7264.37   3421.10 o 
  13  67   3    13295.21    14900.67   3126.08 o 
  15  67   3    25859.45    27884.13   3501.47 o 
   1  69   3    11543.03    20336.53   5199.56 o 
   3  69   3      316.05     1419.08   4148.93 o 
   5  69   3     2207.82     6956.10   4125.22 o 
   7  69   3     3871.13     7495.44   4219.95 o 
   9  69   3    17272.00    12422.69   3157.49 o 
  11  69   3     3235.59     5151.27   3752.54 o 
  13  69   3     2086.98     7250.15   3045.60 o 
  15  69   3     1270.83     1700.59   3059.06 o 
   1  71   3    16251.81    14536.47   3899.84 o 
   3  71   3    44205.00    39914.93   4719.98 o 
   5  71   3    25963.84    22881.96   4400.98 o 
   7  71   3     9284.19     8653.72   3671.21 o 
   9  71   3    10878.88     9345.91   3403.16 o 
  11  71   3    35407.82    36859.87   3908.12 o 
  13  71   3    12482.41     7977.88   2924.42 o 
   1  73   3     1995.58     5607.55   4132.33 o 
   3  73   3     3829.61     3335.91   4119.88 o 
   5  73   3     3218.51     1685.27   5222.51 o 
   7  73   3     1099.89     2092.33   4822.14 o 
   9  73   3     2053.36     3716.84   2990.64 o 
  11  73   3     4336.06     5126.72   3681.02 o 
   1  75   3     5611.89     2437.97   5099.27 o 
   3  75   3     4106.24     7828.30   4269.61 o 
   5  75   3     3805.64     4338.87   5102.43 o 
   7  75   3     1566.23    -1512.47   5083.60 o 
   9  75   3     5966.36     4638.78   3722.14 o 
   1  77   3    31726.88    25933.18   4605.69 o 
   3  77   3     9638.50     6772.01   5284.42 o 
   5  77   3    22113.20    20599.84   5389.32 o 
   0   0   4    30137.51    33934.43   6352.42 o 
   4   0   4     9449.41     6142.77   4562.07 o 
   8   0   4    17816.61    17170.69   4148.04 o 
  12   0   4    37410.95    34629.02   4669.57 o 
  16   0   4     4362.32     6011.81   4546.00 o 
  20   0   4    45538.38    37402.40   4451.77 o 
   2   2   4     7162.54    12783.31   3673.22 o 
   4   2   4    37508.45    41751.93   3749.79 o 
   6   2   4    13546.89     9811.06   3656.75 o 
   8   2   4     1288.14     4609.78   3905.15 o 
  10   2   4     1054.94     3160.90   2865.21 o 
  12   2   4    25794.38    24652.33   3116.79 o 
  14   2   4     3123.66     3229.51   3065.16 o 
  16   2   4     4680.65     5115.65   2960.58 o 
  18   2   4     4403.68     3150.21   3265.81 o 
  20   2   4     3665.33     3518.56   3173.12 o 
  22   2   4      143.94     3245.44   4815.68 o 
   0   4   4    84261.69    79238.03  15291.62 o 
   2   4   4    10624.59    11841.36   3658.65 o 
   4   4   4    10081.09    10539.26   4005.04 o 
   6   4   4     3355.40     3369.21   2837.62 o 
   8   4   4    25190.91    20543.53   3969.09 o 
  10   4   4    10178.99    12737.30   2937.94 o 
  12   4   4     9506.22     7605.73   2847.98 o 
  14   4   4     3539.67     5451.24   2881.38 o 
  16   4   4     5711.19     4847.24   3048.45 o 
  18   4   4     4744.07     3015.11   3386.91 o 
  20   4   4     6793.03     3144.86   3325.16 o 
  22   4   4     1511.04     1637.01   4811.85 o 
   2   6   4     9954.87     9042.44   3645.75 o 
   4   6   4    11756.88     8213.37   3868.30 o 
   6   6   4    36479.64    36686.68   3850.43 o 
   8   6   4     2661.37     7159.89   3950.92 o 
  10   6   4    15494.17    11322.50   3295.32 o 
  12   6   4     3358.82     4425.81   2914.30 o 
  14   6   4    29033.35    28882.69   3362.83 o 
  16   6   4    10739.55    12317.78   3352.94 o 
  18   6   4    16139.97    14154.41   3232.96 o 
  20   6   4     3023.11     2436.78   3473.12 o 
   0   8   4    19245.78    16744.30   4851.26 o 
   2   8   4    17758.96    19354.91   4149.98 o 
   4   8   4       95.77     3332.55   3895.61 o 
   6   8   4    23879.77    24566.92   3368.21 o 
   8   8   4     9118.33     8377.23   3563.57 o 
  10   8   4    27409.96    25481.24   3324.74 o 
  12   8   4     5648.82     5034.13   2929.54 o 
  14   8   4    14003.84     8938.00   3035.59 o 
  16   8   4     1415.79     1962.82   2996.12 o 
  18   8   4    18677.56    15874.95   3197.60 o 
  20   8   4     1277.01     2170.63   3434.98 o 
   2  10   4    26351.87    30258.06   3850.82 o 
   4  10   4     4201.50     3887.68   4598.37 o 
   6  10   4    21758.12    23060.25   3713.77 o 
   8  10   4      809.99     3055.74   3155.74 o 
  10  10   4    16519.87    15335.45   3162.17 o 
  12  10   4     4764.49     4189.00   3268.01 o 
  14  10   4    18214.75    17694.43   3056.59 o 
  16  10   4     2615.96     2223.01   3076.36 o 
  18  10   4     1902.76     5269.92   2983.38 o 
  20  10   4     2596.95     3984.84   3085.64 o 
   0  12   4     8187.25     9920.30   5621.43 o 
   2  12   4    19425.55    25268.47   3841.03 o 
   4  12   4     5279.04     6856.34   3977.27 o 
   6  12   4    10356.99    10486.82   4040.09 o 
   8  12   4    11257.34    11293.05   3295.29 o 
  10  12   4    32844.40    29251.09   3529.42 o 
  12  12   4     8082.27     6539.69   3156.15 o 
  14  12   4    13255.70    11997.94   3314.43 o 
  16  12   4     6552.53     4774.52   3241.38 o 
  18  12   4    19859.73    14643.24   3160.80 o 
  20  12   4    14124.30    10525.25   3367.22 o 
   2  14   4    19733.70    20570.87   4297.61 o 
   4  14   4    36422.99    38251.21   3938.70 o 
   6  14   4    24612.32    22506.49   3868.04 o 
   8  14   4     3088.73     2100.65   3692.60 o 
  10  14   4     6052.44     4943.08   3429.53 o 
  12  14   4    19369.49    15135.82   3379.21 o 
  14  14   4    14729.88    13262.72   3288.60 o 
  16  14   4     1606.39     3497.93   3244.88 o 
  18  14   4      469.84     1843.36   3437.41 o 
  20  14   4    11344.76     9989.81   3989.14 o 
   0  16   4    66835.32    57844.90   5384.52 o 
   2  16   4     2265.63     4023.92   4084.05 o 
   4  16   4     2341.66     6034.90   3802.04 o 
   6  16   4     5370.33     3650.08   3645.74 o 
   8  16   4    46735.65    46214.20   3686.99 o 
  10  16   4     4607.57     7710.21   3297.58 o 
  12  16   4     4558.62     5192.34   3071.22 o 
  14  16   4     7178.42     8141.62   3089.59 o 
  16  16   4    11867.42     9801.28   3359.57 o 
  18  16   4     4130.07     4470.42   3145.01 o 
  20  16   4     3751.94     2934.93   3656.71 o 
   2  18   4     2420.85     5600.52   3502.00 o 
   4  18   4    38174.79    35846.32   4605.98 o 
   6  18   4      993.08     1197.33   3314.79 o 
   8  18   4    12734.61    11553.52   3363.71 o 
  10  18   4     6898.19     6894.95   3566.66 o 
  12  18   4     7737.01     4915.41   3061.56 o 
  14  18   4    10867.49     9325.84   3081.92 o 
  16  18   4    52158.79    41425.23   3392.60 o 
  18  18   4     1412.46     2735.03   2983.71 o 
  20  18   4      227.00     1503.99   3034.00 o 
   0  20   4    54843.95    58349.32   6052.14 o 
   2  20   4     6412.93     5820.42   4091.40 o 
   4  20   4     1151.35     1935.13   3782.01 o 
   6  20   4     3476.72     4234.63   3751.23 o 
   8  20   4    41649.68    34389.26   3850.89 o 
  10  20   4    10613.21    13946.51   3382.08 o 
  12  20   4     2422.67     1919.68   2933.49 o 
  14  20   4     5168.81     5631.21   3309.07 o 
  16  20   4    10544.91     8092.68   3091.31 o 
  18  20   4    10085.87     4965.68   3064.80 o 
  20  20   4      220.75     2337.13   3267.82 o 
   2  22   4    11546.26    13730.75   3585.50 o 
   4  22   4    41101.02    39736.25   4392.52 o 
   6  22   4    17589.17    17659.55   3707.45 o 
   8  22   4    17922.57    13544.36   3588.69 o 
  10  22   4     5797.82     9086.29   3729.73 o 
  12  22   4    10661.99     8478.03   3060.78 o 
  14  22   4     9599.73     7344.99   3107.99 o 
  16  22   4    26025.03    19877.40   3343.08 o 
  18  22   4     1488.39     3178.84   3351.29 o 
  20  22   4    10127.94     7403.98   3434.17 o 
   0  24   4    10583.57     9668.43   5075.04 o 
   2  24   4    24666.72    20885.91   4556.67 o 
   4  24   4     2165.48     6339.01   3652.97 o 
   6  24   4     4505.78     5750.94   3223.51 o 
   8  24   4     3516.34     4610.96   3626.23 o 
  10  24   4    32177.04    28995.88   3544.03 o 
  12  24   4     9677.45     7016.98   3799.96 o 
  14  24   4    17148.23    19266.80   3190.77 o 
  16  24   4     5410.50     3629.98   2958.91 o 
  18  24   4    16507.30    14262.33   3047.16 o 
   2  26   4    22697.89    19400.47   3834.07 o 
   4  26   4    13103.31     8788.12   3577.03 o 
   6  26   4    32394.91    28561.88   3767.81 o 
   8  26   4     2109.37     3469.71   3138.11 o 
  10  26   4     9570.44     5561.23   3164.41 o 
  12  26   4     3656.92     5656.86   3337.76 o 
  14  26   4    14964.14    13159.11   3506.71 o 
  16  26   4      872.68     4496.56   2739.57 o 
  18  26   4    13169.48    12704.13   3478.88 o 
   0  28   4    12250.06     9035.18   6112.64 o 
   2  28   4    23644.73    22953.77   3856.06 o 
   4  28   4     1260.80     5174.74   3180.30 o 
   6  28   4    16964.88    15008.90   3497.85 o 
   8  28   4     3079.65     3948.83   3759.62 o 
  10  28   4    14161.33    13351.10   3499.23 o 
  12  28   4     2419.37     1479.94   3295.92 o 
  14  28   4     4469.21     2280.80   3081.38 o 
  16  28   4     2641.53     3989.63   3033.35 o 
  18  28   4     7495.16     5393.03   2887.61 o 
   2  30   4     7894.31     8314.27   3973.06 o 
   4  30   4     4240.06     5133.53   3660.22 o 
   6  30   4    22871.44    20719.21   4161.77 o 
   8  30   4    18947.07    14538.09   3793.36 o 
  10  30   4     4355.33     7461.84   3471.09 o 
  12  30   4    16430.57    13694.29   3382.99 o 
  14  30   4    25717.02    24446.30   3374.71 o 
  16  30   4    10372.05    10963.59   3015.35 o 
  18  30   4     8683.22     7969.85   3230.83 o 
   0  32   4    10249.94    10187.34   6130.54 o 
   2  32   4     9491.16    13730.26   3349.16 o 
   4  32   4      449.36       84.48   3340.50 o 
   6  32   4    17246.46    16900.22   4239.92 o 
   8  32   4     6023.73     2544.99   3849.46 o 
  10  32   4     5940.81     5008.89   3889.75 o 
  12  32   4     1819.43     2619.07   3473.60 o 
  14  32   4     5622.54     7351.29   3515.48 o 
  16  32   4     5772.07     7134.73   3030.08 o 
  18  32   4     7791.82     7719.58   7801.14 o 
   2  34   4     3873.44     5162.21   4126.19 o 
   4  34   4    25870.28    22914.74   4290.47 o 
   6  34   4     1721.35     6613.38   3703.39 o 
   8  34   4     1463.80     3844.60   4163.39 o 
  10  34   4     9481.44    10419.35   3924.66 o 
  12  34   4    18800.15    15476.98   3148.71 o 
  14  34   4     1846.20      879.72   3026.68 o 
  16  34   4     2373.33      959.59   3113.63 o 
   0  36   4    38497.56    34579.49   5162.95 o 
   2  36   4     5933.60     8332.79   3862.27 o 
   4  36   4     1542.07     3533.34   4057.98 o 
   6  36   4    11069.99    12824.78   4885.34 o 
   8  36   4    26510.41    24009.27   4566.78 o 
  10  36   4     4899.80      704.65   4678.40 o 
  12  36   4    20094.81    16077.47   3825.71 o 
  14  36   4     3327.25     6540.10   3475.78 o 
  16  36   4     2992.33     4219.86   3646.87 o 
   2  38   4      758.50     4046.37   3481.73 o 
   4  38   4    40454.71    34494.29   4039.53 o 
   6  38   4      398.64     2359.40   3629.49 o 
   8  38   4     2930.14     3500.31   4459.37 o 
  10  38   4      754.86     4200.24   4118.38 o 
  12  38   4    19392.25    16918.56   3931.53 o 
  14  38   4     3679.62     3168.46   3587.64 o 
   0  40   4    23941.17    12934.67   7686.96 o 
   2  40   4     7552.00     7587.46   3810.64 o 
   4  40   4     1030.85     5613.77   3632.22 o 
   6  40   4     4594.32     1471.37   3366.97 o 
   8  40   4    22406.64    18804.13   3715.57 o 
  10  40   4    10736.84    10625.00   4050.34 o 
  12  40   4    10931.17     9574.55   3621.97 o 
  14  40   4     3921.83     3638.03   2824.43 o 
   2  42   4    21217.06    17910.69   5412.04 o 
   4  42   4    10637.86     7165.11   3908.56 o 
   6  42   4    22000.99    23353.94   3967.08 o 
   8  42   4     6884.00     4420.70   4374.77 o 
  10  42   4      734.05     4298.67   4340.55 o 
  12  42   4     3233.89     4689.67   4283.64 o 
   0  44   4    16616.73    14783.75   7307.36 o 
   2  44   4    35056.97    23232.34   5274.71 o 
   4  44   4      988.00      300.82   3999.83 o 
   6  44   4    19657.82    22011.17   4164.35 o 
   8  44   4     9710.16     9861.06   4617.77 o 
  10  44   4    21290.46    18814.97   4168.51 o 
  12  44   4     1629.61     5003.79   4640.78 o 
   2  46   4    31938.76    23837.43   5242.65 o 
   4  46   4     9263.97     7618.97   4277.12 o 
   6  46   4    36000.40    36744.06   4537.73 o 
   8  46   4     2626.65    -1748.35   4011.86 o 
  10  46   4     8101.84     6071.19   3608.76 o 
   0  48   4    38813.95    28016.48   7485.30 o 
   2  48   4     5610.91     5755.52   4912.79 o 
   4  48   4    12783.51    11752.35   3767.07 o 
   6  48   4     9813.50     7600.25   3701.53 o 
   8  48   4     5393.55     3262.40   4057.57 o 
  10  48   4    15876.87    15453.60   3680.34 o 
   2  50   4    11485.04    11421.45   4348.58 o 
   4  50   4    24102.16    19408.80   3781.74 o 
   6  50   4     9259.53     5646.42   4366.42 o 
   8  50   4     1243.62      932.16   4011.48 o 
   0  52   4    24470.33    21824.20   7305.87 o 
   2  52   4    15731.02     7216.55   4507.28 o 
   4  52   4      157.67    -1259.62   3722.61 o 
                                                 
